# Supplementary material for: Home-based record (HBR) ownership and use of HBR recording fields in selected Kenyan communities: Results from the Kenya Missed Opportunities for Vaccination Assessment
Source: PLoS One. 2018 Aug 2;13(8):e0201538. doi: 10.1371/journal.pone.0201538 (PMC6072064; doi:10.1371/journal.pone.0201538)
Supplement: S1 File — (XLSX) [file pone.0201538.s002.xlsx]

## Sheet: ReadMe-VariableDescription
Variable_Name	Variable_Description
ExcludeMe	Analytic exclusion flag; =1 excluded from analysis; =0 included in analysis
ChildAge	child's age in months
ChildSex	child's sex
VisitReason	reason for health facility visit
RespRelation	respondent relationship to child
RespEducation	respondent level of education
RespOccup	respondent occupation
ChildEverVax	binary indicator whether child was ever vaccinated
DecisionVax	respondent who decides for vaccination
HBRpresent	home-based record available to be seen?
NoHBRreasonA	respondent reason for no HBR
NoHBRreasonB	respondent reason for no HBR
NoHBRreasonC	respondent reason for no HBR
HBRrev_Available_ChildBack	indicator: child background information section available
HBRrev_Marked_ChildBack	indicator: child background information section marked
HBRrev_Available_ChildVaxHx	indicator: child vax history section available
HBRrev_Marked_ChildVaxHx	indicator: child vax history section marked
HBRrev_Available_ChildVitA	indicator: child vitamin A section available
HBRrev_Marked_ChildVitA	indicator: child vitamin A section marked
HBRrev_Available_ChildGrowth	indicator: child growth monitoring section available
HBRrev_Marked_ChildGrowth	indicator: child growth monitoring section marked
HBRrev_Available_ChildEye	indicator: child eye health section available
HBRrev_Marked_ChildEye	indicator: child eye health section marked
HBRrev_Available_ChildNewbornDelivery	indicator: newborn delivery information section available
HBRrev_Marked_ChildNewbornDelivery	indicator: newborn delivery information section marked
HBREverLost	indicator: HBR ever lost
ReplaceHBR	indicator: ever have difficulty replacing lost HBR
HBRPurpose	respondent noted purpose of the HBR
HBRToday	respondent notes they were asked for HBR at today's visit
ChildVaxToday	respondent indicates child was vaccinated at today's visit
HBRPay	respondent notes they were ever asked to pay for HBR
HBRPvtPubl	respondent indicates private / public facility asked to pay for HBR

## Sheet: KenyaMOVpuf
ExcludeMe	ChildAge	ChildSex	VisitReason	RespRelation	RespEducation	RespOccup	ChildEverVax	DecisionVax	HBRpresent	NoHBRreasonA	NoHBRreasonB	NoHBRreasonC	HBRrev_Available_ChildBack	HBRrev_Marked_ChildBack	HBRrev_Available_ChildVaxHx	HBRrev_Marked_ChildVaxHx	HBRrev_Available_ChildVitA	HBRrev_Marked_ChildVitA	HBRrev_Available_ChildGrowth	HBRrev_Marked_ChildGrowth	HBRrev_Available_ChildEye	HBRrev_Marked_ChildEye	HBRrev_Available_ChildNewbornDelivery	HBRrev_Marked_ChildNewbornDelivery	HBREverLost	ReplaceHBR	HBRPurpose	HBRToday	ChildVaxToday	HBRPay	HBRPvtPubl
0	<6m	1	child_only_accompanying	mother	5_completed_secondary_school	housewife	TRUE	parental_concensus	card_present				yes	yes	yes	yes	yes	yes	yes	yes	yes	yes	yes	yes	FALSE		1. To know what vaccines the child has had and which ones are missing	no	FALSE	0
0	<6m	2	routine_visit	mother	5_completed_secondary_school	self_employed	TRUE	parental_concensus	card_present				yes	yes	yes	yes	yes	yes	yes	yes	yes	yes	yes	yes	FALSE		1. To know what vaccines the child has had and which ones are missing	yes	TRUE	0
0	6-11m	1	routine_visit	mother	6_more_than_secondary	employee	TRUE	parental_concensus	card_present				yes	yes	yes	yes	yes	yes	yes	yes	yes	yes	yes	yes	FALSE		1. To know what vaccines the child has had and which ones are missing	yes	FALSE	0
0	<6m	1	routine_visit	mother	2_did_not_complete_primary_less_tha	self_employed	TRUE	parental_concensus	card_present				yes	yes	yes	yes	yes	yes	yes	yes	yes	yes	yes	yes	FALSE		1. To know what vaccines the child has had and which ones are missing	yes	TRUE
0	12-15m	1	other_reason_for_visit	mother	3_completed_primary	housewife	TRUE	parental_concensus	card_present				yes	yes	yes	yes	yes	yes	yes	yes								no	FALSE	1	1_public
0	<6m	1	child_only_accompanying	mother	5_completed_secondary_school	housewife	TRUE	parental_concensus	card_present				yes	yes	yes	yes	yes	yes	yes	yes	yes	yes	yes	yes	FALSE		1. To know what vaccines the child has had and which ones are missing	yes	FALSE	1	1_public
0	6-11m	2	routine_visit	mother	5_completed_secondary_school	self_employed	TRUE	mother	card_present				yes	yes	yes	yes	yes	yes	yes	yes	yes	yes	yes	yes	FALSE		1. To know what vaccines the child has had and which ones are missing	yes	TRUE	1
0	<6m	2	routine_visit	mother	6_more_than_secondary	self_employed			card_present				yes	yes	yes	yes	yes	yes	yes	yes	yes	yes	yes	yes	FALSE		1. To know what vaccines the child has had and which ones are missing	yes	FALSE	1
0	<6m	1	vaccination	mother	5_completed_secondary_school	housewife	TRUE	parental_concensus	card_present				yes	yes	yes	yes	yes	yes	yes	yes	yes	yes	yes	yes	FALSE		1. To know what vaccines the child has had and which ones are missing	yes	TRUE	0
0	6-11m	2	child_only_accompanying	mother	5_completed_secondary_school	housewife	TRUE	parental_concensus	card_forgotten																FALSE		1. To know what vaccines the child has had and which ones are missing	yes	FALSE	1	2_private
0	16-23m	1	vaccination	mother		self_employed	TRUE	parental_concensus	card_present				yes	yes	yes	yes	yes	yes	yes	yes	yes	yes	yes	yes	FALSE		1. To know what vaccines the child has had and which ones are missing	yes	TRUE	0
0	16-23m	2	child_only_accompanying	mother	6_more_than_secondary	housewife	TRUE	parental_concensus	card_present				yes	yes	yes	yes	yes	yes	yes	yes	yes		yes	yes	FALSE		1. To know what vaccines the child has had and which ones are missing	no	FALSE	0
0	12-15m	2	routine_visit	mother	3_completed_primary	3_farming	TRUE	mother	card_present				yes	yes	yes	yes	yes	yes	yes	yes	yes	yes	yes	yes	FALSE		1. To know what vaccines the child has had and which ones are missing	yes	FALSE	0
0	6-11m	2	routine_visit	mother	6_more_than_secondary	self_employed	TRUE	parental_concensus	card_present				yes	yes	yes	yes	yes	yes	yes	yes	yes	yes	yes	yes	FALSE		1. To know what vaccines the child has had and which ones are missing	yes	FALSE	0
0	<6m	1	child_only_accompanying	mother	5_completed_secondary_school	self_employed	TRUE	mother	card_forgotten																FALSE		1. To know what vaccines the child has had and which ones are missing	yes	FALSE	0
0	<6m	2	vaccination	mother	3_completed_primary	self_employed	TRUE	father	card_present				yes	yes	yes	yes	yes	yes	yes	yes	yes	yes	yes	yes	FALSE		1. To know what vaccines the child has had and which ones are missing	yes	TRUE	0
0	<6m	1	vaccination	mother	6_more_than_secondary	self_employed	TRUE	mother	card_present				yes	yes	yes	yes	yes		yes		no		no		FALSE		1. To know what vaccines the child has had and which ones are missing	yes	TRUE	0
0	<6m	1	child_only_accompanying	mother	3_completed_primary	self_employed	TRUE	parental_concensus	card_present				no		yes	yes	no		no		no		no		FALSE		1. To know what vaccines the child has had and which ones are missing	no	FALSE	0
0	6-11m	1	routine_visit	mother	3_completed_primary	housewife	TRUE	mother	card_present				yes	yes	yes	yes	yes	yes	yes	yes	yes	yes	yes	yes	FALSE		1. To know what vaccines the child has had and which ones are missing	yes	FALSE	0
0	6-11m	2	routine_visit	mother	3_completed_primary	3_farming	TRUE	mother	card_present				yes	yes	yes	yes	yes	yes	yes	yes	yes	yes	yes	yes	FALSE		1. To know what vaccines the child has had and which ones are missing	yes	FALSE	0
0	6-11m	2	vaccination	mother	3_completed_primary	complete_secondary	TRUE	mother	card_present				yes	yes	yes	yes	yes	yes	no		yes	yes	yes	yes	FALSE		1. To know what vaccines the child has had and which ones are missing	yes	FALSE	0
0	<6m	1	vaccination	mother	6_more_than_secondary	Employee	TRUE	mother	card_present						no				no		no				FALSE		1. To know what vaccines the child has had and which ones are missing	no	FALSE	1	1_public
0	<6m	1	vaccination	mother	5_completed_secondary_school	3_farming	TRUE	mother	card_present				yes	yes	yes	yes	yes	yes	yes	yes	yes	yes	yes	yes	FALSE	FALSE		yes	TRUE	0
0	<6m	1	vaccination	mother	2_did_not_complete_primary_less_tha	3_farming	TRUE	mother	card_present				yes	yes	yes	yes	yes	yes					yes	yes				yes	TRUE	0
0	6-11m	2	routine_visit	mother	3_completed_primary	3_farming	TRUE	mother	card_present																			yes	TRUE	0
0	12-15m	1	medical_consultation	mother	5_completed_secondary_school	3_farming	TRUE	mother	card_present																			yes	FALSE	0
0	6-11m	2	routine_visit	mother	3_completed_primary	housewife	TRUE	parental_concensus	card_present				yes	yes	yes	yes	yes	yes	yes	yes	yes		yes	yes	FALSE		3. Overall health record and growth monitoring	yes	FALSE	0
0	6-11m	2	medical_consultation	mother	3_completed_primary	housewife	TRUE	mother	card_present				no		yes	yes	yes		yes	yes	no		no		FALSE		1. To know what vaccines the child has had and which ones are missing	yes	FALSE	0
0	16-23m	2	other_reason_for_visit	mother	3_completed_primary	self_employed	TRUE	parental_concensus	card_forgotten	not_come_for_vaccination															FALSE		3. Overall health record and growth monitoring / 5. Other (Tx)	no	FALSE	0
0	<6m	2	medical_consultation	mother	3_completed_primary	housewife	TRUE	mother	card_forgotten	forgot															FALSE		5. Other (Tx)	yes	FALSE	0
0	<6m	2	child_hospitalized	mother	3_completed_primary	housewife	FALSE	parental_concensus	card_present				yes		no		yes		yes		no		yes		FALSE		1. To know what vaccines the child has had and which ones are missing
0	16-23m	2	child_only_accompanying	mother	5_completed_secondary_school	housewife	TRUE	parental_concensus	card_forgotten	not_come_for_vaccination															FALSE		3. Overall health record and growth monitoring / 5. Other (Tx)	no	FALSE	0
0	<6m	1	medical_consultation	mother	5_completed_secondary_school	housewife	TRUE	parental_concensus	card_forgotten	didnt_know_importance															FALSE		1. To know what vaccines the child has had and which ones are missing	yes	FALSE	0
0	6-11m	2	child_only_accompanying	mother	3_completed_primary	housewife	TRUE	mother	card_forgotten	8_other / visiting an inpatient															FALSE		1. To know what vaccines the child has had and which ones are missing / 3. Overall health record and growth monitoring / 4. Record and remind for return visit dates	no	FALSE	0
0	6-11m	2	medical_consultation	mother	2_did_not_complete_primary_less_tha	self_employed	TRUE	mother	card_present																FALSE		1. To know what vaccines the child has had and which ones are missing	yes	FALSE	0
0	6-11m	1	child_only_accompanying	mother	3_completed_primary	self_employed	FALSE	mother	card_forgotten	not_come_for_vaccination															FALSE		1. To know what vaccines the child has had and which ones are missing	no	FALSE	0
0	6-11m	2	child_only_accompanying	mother	3_completed_primary	housewife	TRUE	parental_concensus	no_card																FALSE		1. To know what vaccines the child has had and which ones are missing	yes		0
0	6-11m	2	medical_consultation	mother	2_did_not_complete_primary_less_tha	housewife	TRUE	mother	card_present																FALSE		2. Birth certificate and/or identification / 5. Other (School)		FALSE	0
0	<6m	1	child_only_accompanying	mother	5_completed_secondary_school	housewife	TRUE	mother	card_present																FALSE		1. To know what vaccines the child has had and which ones are missing	no	FALSE	0
0	6-11m	1	medical_consultation	mother	3_completed_primary	self_employed		parental_concensus	card_present																FALSE		1. To know what vaccines the child has had and which ones are missing	no		0
0	6-11m	1	child_only_accompanying	mother	3_completed_primary	self_employed	TRUE	mother	card_forgotten	didnt_know_importance															FALSE		3. Overall health record and growth monitoring	no	FALSE	0
0	12-15m	2	vaccination	mother	3_completed_primary	self_employed	TRUE	mother	card_present				no	yes	no		no		no		no		no		FALSE		1. To know what vaccines the child has had and which ones are missing	yes	FALSE	0
0	16-23m	1	medical_consultation	father	3_completed_primary	employee	TRUE	parental_concensus	card_present				yes	yes	yes	yes	yes	yes	yes	yes	yes	yes	yes	yes	TRUE	FALSE	1. To know what vaccines the child has had and which ones are missing	no	FALSE	0
0	6-11m	2	vaccination	mother	5_completed_secondary_school	housewife	TRUE	parental_concensus	card_present				yes	yes	yes	yes	yes	yes	yes	yes			yes	yes	FALSE		1. To know what vaccines the child has had and which ones are missing	yes	FALSE	0
0	<6m	1	routine_visit	mother	5_completed_secondary_school	housewife	TRUE	parental_concensus	card_present				yes	yes	yes	yes	yes		yes	yes	yes	unsure	yes	unsure	TRUE	FALSE	1. To know what vaccines the child has had and which ones are missing	yes	FALSE	0
0	<6m	1	routine_visit	mother	2_did_not_complete_primary_less_tha	housewife	TRUE	mother	card_present				yes	yes	yes	yes	yes		yes	yes			yes	yes	TRUE	FALSE	1. To know what vaccines the child has had and which ones are missing	yes	FALSE	0
0	16-23m	2	child_only_accompanying	mother	5_completed_secondary_school	employee	TRUE	parental_concensus	no_card		4_other														FALSE		1. To know what vaccines the child has had and which ones are missing	no	FALSE	0
0	<6m	1	routine_visit	mother	3_completed_primary	self_employed	TRUE	parental_concensus	card_present				no	yes	no		no		no		no		no		FALSE		1. To know what vaccines the child has had and which ones are missing	yes	FALSE	0
0	16-23m	1	routine_visit	mother	5_completed_secondary_school	self_employed	TRUE	parental_concensus	card_present				yes	yes	yes	yes	yes	yes	yes	yes			yes	yes	TRUE	FALSE	1. To know what vaccines the child has had and which ones are missing	no	FALSE	0
0	<6m	2	routine_visit	mother	5_completed_secondary_school	housewife	TRUE	mother	card_forgotten	not_come_for_vaccination															FALSE		1. To know what vaccines the child has had and which ones are missing	yes	FALSE	0
0	6-11m	1	routine_visit	mother	5_completed_secondary_school	self_employed	TRUE	parental_concensus	card_present				yes	yes	yes	yes	yes	unsure	yes	yes	yes	yes	yes	yes	FALSE		1. To know what vaccines the child has had and which ones are missing	no	FALSE	0
0	<6m	2	medical_consultation	mother	5_completed_secondary_school	housewife	TRUE	parental_concensus	card_forgotten	not_come_for_vaccination															FALSE		1. To know what vaccines the child has had and which ones are missing	no	FALSE	0
0	6-11m	1	routine_visit	mother	2_did_not_complete_primary_less_tha	employee	TRUE	parental_concensus	card_present				no	yes	no		no		no		no				FALSE		1. To know what vaccines the child has had and which ones are missing	no	FALSE	0
0	12-15m	1	routine_visit	mother	2_did_not_complete_primary_less_tha	housewife	TRUE	parental_concensus	card_present				yes	yes	yes	yes	yes	yes	yes	yes			yes	yes	FALSE		1. To know what vaccines the child has had and which ones are missing	yes	FALSE	0
0	<6m	2	routine_visit	mother	6_more_than_secondary	employee	TRUE	parental_concensus	card_present				yes	yes	yes	yes	yes	yes	yes	yes	no		yes		FALSE		1. To know what vaccines the child has had and which ones are missing	yes	FALSE	0
0	12-15m	2	medical_consultation	mother	3_completed_primary	housewife	FALSE	parental_concensus	card_present				yes	yes	yes	yes	yes	yes	yes	yes	no		no		FALSE		1. To know what vaccines the child has had and which ones are missing	no	FALSE	0
0	6-11m	2	medical_consultation	mother	1_no_formal_education	housewife	TRUE	mother	card_present				yes	yes	yes	yes	yes	yes	yes	yes			yes	yes	FALSE		1. To know what vaccines the child has had and which ones are missing	yes	FALSE	0
0	6-11m	2	child_only_accompanying	mother	3_completed_primary	housewife	TRUE	mother	card_present				yes	yes	yes	yes	yes	yes	yes	yes	yes		yes	yes	FALSE		1. To know what vaccines the child has had and which ones are missing	no	FALSE	0
0	16-23m		vaccination	mother	5_completed_secondary_school	housewife	TRUE	parental_concensus	card_present				yes	yes	yes	yes	yes	yes	yes	yes			yes	yes	FALSE		1. To know what vaccines the child has had and which ones are missing	yes	TRUE	0
0	6-11m	1	medical_consultation	mother	3_completed_primary	housewife	TRUE	parental_concensus	card_present				no		yes	yes	yes	yes	yes	yes					FALSE		1. To know what vaccines the child has had and which ones are missing	no	FALSE	0
0	12-15m	2	medical_consultation	mother	3_completed_primary	housewife	TRUE	mother	card_present				yes	yes	yes	yes	yes	yes	yes	yes	no		yes		FALSE		1. To know what vaccines the child has had and which ones are missing	no	FALSE	0
0	<6m	1	medical_consultation	mother	6_more_than_secondary	employee	TRUE	mother	card_present				yes	yes	yes	yes	yes	yes	yes	yes	no				FALSE		1. To know what vaccines the child has had and which ones are missing	no	FALSE	0
0	12-15m	2	medical_consultation	mother	6_more_than_secondary	housewife	TRUE	parental_concensus	card_present				no	unsure	yes	yes	yes		yes	yes			no		FALSE		1. To know what vaccines the child has had and which ones are missing	no	FALSE	0
0	<6m	1	medical_consultation	mother	5_completed_secondary_school	housewife	TRUE	parental_concensus	card_present				yes	yes	yes	yes	yes	yes	yes	yes			yes		FALSE		1. To know what vaccines the child has had and which ones are missing	yes	FALSE	0
0	12-15m	2	routine_visit	mother	5_completed_secondary_school	housewife	TRUE	parental_concensus	card_present				no		no		no		no		no		no		FALSE		1. To know what vaccines the child has had and which ones are missing	yes	FALSE	0
0	<6m	1	child_only_accompanying	mother	3_completed_primary	housewife	TRUE	parental_concensus	card_present																FALSE		1. To know what vaccines the child has had and which ones are missing	yes	FALSE	0
0	6-11m	1	child_only_accompanying	mother	6_more_than_secondary	housewife	TRUE	parental_concensus	card_forgotten	didnt_know_importance															FALSE		1. To know what vaccines the child has had and which ones are missing	no	FALSE	0
0	<6m	2	vaccination	mother	3_completed_primary	self_employed	TRUE	mother	card_present																FALSE		1. To know what vaccines the child has had and which ones are missing	yes	TRUE	1	2_private
0	6-11m	1	routine_visit	mother	6_more_than_secondary	housewife	TRUE	parental_concensus	card_present				yes	yes	yes	yes	yes	yes	yes	yes	yes	unsure	yes	unsure	FALSE		1. To know what vaccines the child has had and which ones are missing	yes	FALSE	0
0	16-23m	2	medical_consultation	mother	5_completed_secondary_school	housewife	TRUE	parental_concensus	card_present				yes	yes	yes	yes	yes	yes	yes	yes	yes	yes	yes	yes	FALSE		1. To know what vaccines the child has had and which ones are missing	no	FALSE	0
0	6-11m	2	medical_consultation	mother	5_completed_secondary_school	housewife	TRUE	parental_concensus	card_present																FALSE		1. To know what vaccines the child has had and which ones are missing	no	FALSE	1	1_public
0	16-23m	2	medical_consultation	mother	1_no_formal_education	housewife	TRUE	father	card_forgotten	forgot																		no	FALSE	0
0	6-11m	1	medical_consultation	mother	2_did_not_complete_primary_less_tha	housewife	TRUE	mother	card_present				yes	yes	yes	yes	yes	yes	yes	yes	yes		yes		FALSE		1. To know what vaccines the child has had and which ones are missing	yes	FALSE	0
0	6-11m	2	vaccination	mother	5_completed_secondary_school	self_employed	TRUE	father	card_present				yes	yes	yes	yes	yes	yes	yes	yes	yes	yes	yes	yes	FALSE		1. To know what vaccines the child has had and which ones are missing	yes	TRUE	0
0	6-11m	2	vaccination	mother	5_completed_secondary_school	self_employed	TRUE	mother	card_present				yes		yes		yes		yes		yes		yes		FALSE		1. To know what vaccines the child has had and which ones are missing	yes	FALSE	0
0	<6m	2	vaccination	mother	3_completed_primary	self_employed	TRUE	mother	card_present				no	unsure	no		no		no		no		no		FALSE		1. To know what vaccines the child has had and which ones are missing	yes	TRUE	0
0	16-23m	1	medical_consultation	mother	2_did_not_complete_primary_less_tha	housewife	TRUE	mother	card_present				yes	yes	yes	yes	yes	yes	yes	yes	yes		yes		FALSE		1. To know what vaccines the child has had and which ones are missing	no	FALSE	0
0	12-15m	2	child_only_accompanying	mother	3_completed_primary	housewife	TRUE	mother	no_card		4_other														FALSE		1. To know what vaccines the child has had and which ones are missing	no	FALSE	0
0	6-11m	2	medical_consultation	mother	5_completed_secondary_school	self_employed	TRUE	mother	card_present				yes	yes	yes	yes	yes	yes	yes	yes	yes		yes		FALSE		1. To know what vaccines the child has had and which ones are missing	no	FALSE	0
0	6-11m	2	routine_visit	mother	3_completed_primary	employee	TRUE	mother	no_card		2_i_have_never_been_given_one																6. Don't Know/No Response	yes	FALSE	0
0	6-11m	1	medical_consultation	mother	3_completed_primary	self_employed	TRUE	mother	card_forgotten	forgot															FALSE		1. To know what vaccines the child has had and which ones are missing	yes	FALSE	0
0	6-11m	1	medical_consultation	mother	3_completed_primary	housewife	TRUE	mother	no_card		2_i_have_never_been_given_one																	no	FALSE	0
0	UNKNOWN	1	medical_consultation	mother	1_no_formal_education	3_farming	TRUE	mother	card_forgotten	not_come_for_vaccination															FALSE	FALSE	1. To know what vaccines the child has had and which ones are missing	yes	FALSE	0
1	UNKNOWN	2	medical_consultation	mother	1_no_formal_education	3_farming	TRUE		card_forgotten	not_come_for_vaccination															FALSE			no	FALSE	0
1	UNKNOWN	2	other_reason_for_visit		1_no_formal_education	3_farming	TRUE	mother	card_forgotten																FALSE			yes	FALSE	0
0	6-11m	2	other_reason_for_visit	mother	1_no_formal_education	3_farming	TRUE	mother	card_forgotten	not_come_for_vaccination															FALSE		1. To know what vaccines the child has had and which ones are missing	no	FALSE	0
0	12-15m	1	medical_consultation	mother	3_completed_primary	3_farming	TRUE	mother	card_present				yes	yes	yes	yes	yes	yes	yes	yes	yes	yes			FALSE		1. To know what vaccines the child has had and which ones are missing	yes	FALSE	0
0	6-11m	2	child_only_accompanying	mother	1_no_formal_education	3_farming	TRUE	mother	card_forgotten	not_come_for_vaccination															FALSE		1. To know what vaccines the child has had and which ones are missing	yes	FALSE	0
0	UNKNOWN	2	child_only_accompanying	mother	2_did_not_complete_primary_less_tha	3_farming	TRUE	mother	card_forgotten	not_come_for_vaccination															FALSE		1. To know what vaccines the child has had and which ones are missing	no	FALSE	0
0	<6m	1	child_only_accompanying	mother	5_completed_secondary_school	housewife	TRUE	parental_concensus	card_present				yes	yes	yes	yes	yes	yes	yes	yes	yes	yes	yes	yes	FALSE		1. To know what vaccines the child has had and which ones are missing	no	FALSE	0
0	<6m	1	vaccination	mother	1_no_formal_education	3_farming	TRUE	mother	card_present				yes	yes	yes	yes	yes	yes	yes	yes	yes	yes	yes	yes	FALSE		1. To know what vaccines the child has had and which ones are missing	yes	TRUE	0
0	UNKNOWN	2	vaccination	mother	1_no_formal_education	self_employed	TRUE	other_relatives	card_present				yes	yes	yes	yes	yes	yes	yes	yes	yes	yes	yes	yes	FALSE		1. To know what vaccines the child has had and which ones are missing	no	TRUE	0
0	UNKNOWN	1	child_only_accompanying	mother	1_no_formal_education	housewife	TRUE	mother	card_forgotten																TRUE	TRUE	1. To know what vaccines the child has had and which ones are missing	no	FALSE	0
0	UNKNOWN	2	medical_consultation	mother	1_no_formal_education	housewife	TRUE	mother	card_present				yes	yes	yes	yes	yes	yes	yes	yes	yes	yes	yes	yes	FALSE		1. To know what vaccines the child has had and which ones are missing	no	FALSE	0
0	<6m	1	medical_consultation	mother	1_no_formal_education	housewife	TRUE	mother	card_present																FALSE		1. To know what vaccines the child has had and which ones are missing	no	FALSE	0
1	UNKNOWN	1	vaccination	mother	5_completed_secondary_school	self_employed	TRUE	mother	card_present				yes	yes	yes	yes	yes	yes	yes	yes	yes	yes	yes	yes	FALSE			yes	TRUE	0
0	6-11m	2	medical_consultation	mother	1_no_formal_education	housewife	TRUE	father	card_forgotten	not_come_for_vaccination															FALSE		1. To know what vaccines the child has had and which ones are missing	no	FALSE	0
1	UNKNOWN	2	medical_consultation		5_completed_secondary_school	complete_secondary	FALSE																					no	FALSE	0
0	16-23m	2	vaccination	mother	1_no_formal_education	housewife	TRUE	mother	card_present				yes	yes	yes	yes	yes	yes	yes	yes	yes	yes	yes	yes	FALSE		1. To know what vaccines the child has had and which ones are missing	yes	TRUE	0
0	6-11m	2	vaccination	mother	5_completed_secondary_school	employee	TRUE	mother	card_present				yes	yes	yes	yes	yes	yes	yes	yes	yes	yes	no		FALSE		1. To know what vaccines the child has had and which ones are missing	yes	TRUE	0
1	UNKNOWN	2	other_reason_for_visit	mother	1_no_formal_education	housewife	TRUE	mother	card_forgotten																FALSE			no	FALSE	0
0	6-11m	2	routine_visit	mother	3_completed_primary	self_employed	TRUE	parental_concensus	card_present				yes	yes	yes	yes			yes	yes			yes	yes	FALSE		2. Birth certificate and/or identification	yes	FALSE	0
0	12-15m	1	routine_visit	mother	5_completed_secondary_school	3_farming	TRUE	mother	card_present				yes	yes	yes	yes	yes	yes	yes	yes					FALSE		1. To know what vaccines the child has had and which ones are missing	yes	FALSE	1	1_public
0	6-11m	2	medical_consultation	mother	2_did_not_complete_primary_less_tha	3_farming	TRUE	father	no_card		4_other	Cannot afford to buy the card/booklet													FALSE		6. Don't Know/No Response	no	FALSE	0
0	6-11m	2	routine_visit	mother	5_completed_secondary_school	3_farming	TRUE	parental_concensus	card_present				yes	yes	yes	yes	yes	yes	yes	yes	no				TRUE		1. To know what vaccines the child has had and which ones are missing	yes	FALSE	1	1_public
0	<6m	1	routine_visit	mother	3_completed_primary	3_farming	TRUE	parental_concensus	card_present				yes	yes	yes	yes			yes	yes			yes	yes	FALSE		1. To know what vaccines the child has had and which ones are missing	yes	FALSE	0
0	<6m	1	vaccination	mother	5_completed_secondary_school	self_employed	TRUE	parental_concensus	card_present				yes	yes	yes	yes	yes		yes	yes			yes	yes	FALSE		6. Don't Know/No Response	yes	TRUE	1	1_public
0	<6m	2	vaccination	mother	2_did_not_complete_primary_less_tha	3_farming	TRUE	parental_concensus	card_present				yes	yes	yes	yes	yes		yes	yes			yes	yes	FALSE		1. To know what vaccines the child has had and which ones are missing	yes	TRUE	1	1_public
0	12-15m	1	routine_visit	mother	3_completed_primary	self_employed	TRUE	parental_concensus	card_present				yes	yes	yes	yes	yes	yes	yes	yes			yes	yes	FALSE		1. To know what vaccines the child has had and which ones are missing	yes	FALSE	1	2_private
0	12-15m	1	routine_visit	mother	3_completed_primary	complete_secondary	TRUE	father	card_present																			yes	FALSE	0
0	6-11m	1	routine_visit	mother	3_completed_primary	3_farming	TRUE	parental_concensus	card_present																			yes	FALSE	0
0	<6m	2	vaccination	mother	3_completed_primary	housewife			card_present																			yes	TRUE	0
0	6-11m	2	medical_consultation	mother	3_completed_primary	employee	TRUE	parental_concensus	card_present																FALSE		1. To know what vaccines the child has had and which ones are missing	no	FALSE	0
0	<6m	1	child_only_accompanying	mother	3_completed_primary	housewife	TRUE	mother	card_forgotten	not_come_for_vaccination															FALSE		1. To know what vaccines the child has had and which ones are missing	no	FALSE	0
0	<6m	1	vaccination	mother	3_completed_primary	housewife	TRUE	mother	card_present				yes	yes	yes	yes	yes	yes	yes	yes	no		yes	yes	FALSE		6. Don't Know/No Response	yes	TRUE
1	UNKNOWN	1	child_only_accompanying	mother	5_completed_secondary_school	housewife	TRUE	parental_concensus	card_present																			no	FALSE	0
0	UNKNOWN	2	medical_consultation	mother	2_did_not_complete_primary_less_tha	self_employed	TRUE	mother	card_present				yes	yes	yes	yes	yes	yes	yes	yes	yes	yes	yes	yes	FALSE		1. To know what vaccines the child has had and which ones are missing	no	FALSE	1	1_public
0	12-15m	2	child_only_accompanying	mother	3_completed_primary	housewife	TRUE	father	card_present																			no	FALSE	0
0	<6m	1	child_only_accompanying	mother	3_completed_primary	self_employed	TRUE	parental_concensus	card_present																			yes	FALSE	0
0	<6m	2	medical_consultation	mother	1_no_formal_education	housewife	TRUE	parental_concensus	card_present																			no	FALSE	0
0	6-11m	2	routine_visit	mother	5_completed_secondary_school	employee	TRUE	parental_concensus	card_present				yes	yes	yes	yes	yes	yes	yes	yes	yes	yes	yes	yes	TRUE	FALSE	1. To know what vaccines the child has had and which ones are missing	yes	FALSE	0
0	<6m	2	routine_visit	mother	3_completed_primary	self_employed	TRUE	parental_concensus	card_present				yes	yes	yes	yes	yes	yes	yes	yes	yes	yes	yes	yes	FALSE		1. To know what vaccines the child has had and which ones are missing	yes	FALSE	0
0	<6m	2	other_reason_for_visit	mother	3_completed_primary	self_employed	TRUE	other_relatives	card_forgotten	not_come_for_vaccination															FALSE		1. To know what vaccines the child has had and which ones are missing	no	FALSE	0
0	<6m	1	routine_visit	mother	3_completed_primary	housewife	TRUE	mother	card_present				yes	yes	yes	yes	yes	yes	yes	yes	yes	yes	yes	yes	FALSE		1. To know what vaccines the child has had and which ones are missing	no	FALSE	0
0	6-11m	1	routine_visit	mother	5_completed_secondary_school	self_employed	TRUE	mother	card_present				yes	yes	yes	yes	yes	yes	yes	yes	yes	yes	yes	yes	FALSE		1. To know what vaccines the child has had and which ones are missing	yes	FALSE	0
0	<6m	1	routine_visit	mother	3_completed_primary	self_employed	TRUE	parental_concensus	card_present				yes	yes	yes	yes	no		no		no		yes	yes	FALSE		1. To know what vaccines the child has had and which ones are missing	yes	FALSE	0
0	12-15m	2	medical_consultation	mother	3_completed_primary	self_employed	TRUE	mother	card_present				yes	yes	yes	yes	yes	yes	yes	yes	yes	yes	yes	yes	TRUE	FALSE	1. To know what vaccines the child has had and which ones are missing	yes	FALSE	0
0	<6m	1	vaccination	mother	3_completed_primary	self_employed	TRUE	parental_concensus	card_present				yes		yes		yes		no		no		yes		FALSE		1. To know what vaccines the child has had and which ones are missing	yes	TRUE	0
0	<6m	1	vaccination	mother	6_more_than_secondary	housewife	TRUE	parental_concensus	card_present				no	unsure	yes	unsure	no		no		no		no		FALSE		1. To know what vaccines the child has had and which ones are missing	yes	FALSE	0
0	<6m	1	routine_visit	mother	3_completed_primary	Employee	TRUE	parental_concensus	card_present				no	unsure	yes	unsure	yes	unsure	no		no		yes	unsure	FALSE		1. To know what vaccines the child has had and which ones are missing	yes	FALSE	0
0	6-11m	1	routine_visit	mother	3_completed_primary	housewife	TRUE	parental_concensus	card_present				yes	yes	yes	yes	yes	yes	no		no		yes	yes	FALSE		1. To know what vaccines the child has had and which ones are missing	yes	FALSE	0
0	6-11m	1	vaccination	mother	1_no_formal_education	self_employed	TRUE	mother	card_present				yes	yes	yes	yes	yes	yes	yes	yes	yes	yes	yes	yes	TRUE	FALSE	1. To know what vaccines the child has had and which ones are missing	yes	TRUE	0
0	12-15m	1	routine_visit	mother	5_completed_secondary_school	self_employed	TRUE	parental_concensus	card_present				yes	yes	yes	yes	yes	yes	yes	yes	yes	yes	yes	yes	TRUE	FALSE	1. To know what vaccines the child has had and which ones are missing	yes	FALSE	0
0	16-23m	2	child_only_accompanying	mother	5_completed_secondary_school	self_employed	TRUE	parental_concensus	no_card																FALSE		1. To know what vaccines the child has had and which ones are missing	no	FALSE	0
0	6-11m	1	routine_visit	mother	3_completed_primary	self_employed	TRUE	mother	card_present				yes	yes	yes	yes	yes	yes	yes	yes	yes	yes	yes	yes	TRUE	FALSE	1. To know what vaccines the child has had and which ones are missing	yes	FALSE	0
0	6-11m	2	routine_visit	mother	3_completed_primary	housewife	TRUE	mother	card_present						yes	unsure	yes	unsure	no		no		yes	unsure	FALSE		1. To know what vaccines the child has had and which ones are missing	yes	FALSE	0
0	12-15m	2	medical_consultation	mother	3_completed_primary	housewife	TRUE	parental_concensus	card_present				yes	yes	yes	yes	yes	yes	yes	yes	yes	yes	yes		TRUE	FALSE	1. To know what vaccines the child has had and which ones are missing	yes	FALSE	0
0	12-15m	1	medical_consultation	mother	5_completed_secondary_school	housewife		parental_concensus	card_present				yes	yes	yes	yes	yes	yes	yes	yes	yes	yes	yes	yes	TRUE	FALSE	1. To know what vaccines the child has had and which ones are missing	yes	FALSE	0
0	16-23m	1	medical_consultation	mother	3_completed_primary	3_farming	TRUE	father	card_forgotten	forgot															TRUE	FALSE	1. To know what vaccines the child has had and which ones are missing	yes	FALSE	0
0	<6m	1	vaccination	other_relationship	3_completed_primary	housewife	TRUE	mother	card_present				yes	yes	yes	yes	yes	yes	yes	yes	yes	yes	yes	yes	TRUE	FALSE	1. To know what vaccines the child has had and which ones are missing	yes	TRUE	0
0	<6m	2	medical_consultation	mother	3_completed_primary	housewife	TRUE	parental_concensus	card_present				yes	yes	yes	yes	yes	unsure					yes	yes	FALSE		6. Don't Know/No Response	no	FALSE	0
0	6-11m	1	medical_consultation	mother	5_completed_secondary_school	housewife	TRUE	parental_concensus	card_present				yes	yes	yes	yes	yes	yes	yes	yes	yes	yes	yes	yes	FALSE		1. To know what vaccines the child has had and which ones are missing	yes	FALSE	0
0	<6m	1	vaccination	mother	6_more_than_secondary	employee	TRUE	parental_concensus	card_present				yes	yes	yes	yes	yes	yes	yes	yes	yes	unsure	yes	yes	FALSE		1. To know what vaccines the child has had and which ones are missing	no	TRUE	0
0	<6m	2	routine_visit	mother	2_did_not_complete_primary_less_tha	3_farming	TRUE	parental_concensus	card_present				yes	yes	yes	yes	yes	yes	yes	yes	yes	unsure	yes	yes	FALSE		3. Overall health record and growth monitoring	yes	TRUE	0
0	<6m	2	vaccination	mother	2_did_not_complete_primary_less_tha	employee	TRUE	parental_concensus	card_present				yes	yes	yes	yes	yes	yes	yes	yes	yes	unsure	yes	yes	FALSE		1. To know what vaccines the child has had and which ones are missing	yes	TRUE	0
0	<6m	1	routine_visit	mother	6_more_than_secondary	employee	TRUE	parental_concensus	card_present				yes	yes	yes	yes	yes	yes	yes	yes	yes	unsure	yes	yes	FALSE		3. Overall health record and growth monitoring / 4. Record and remind for return visit dates	yes	FALSE	0
0	12-15m	1	child_hospitalized	mother	3_completed_primary	3_farming	TRUE	parental_concensus	card_present				yes	yes	yes	yes	yes	yes	yes	yes	yes	unsure	yes	yes	FALSE		5. Other (School)	yes	FALSE	0
0	16-23m	2	medical_consultation	mother	5_completed_secondary_school	self_employed	TRUE	parental_concensus	card_present				yes	yes	yes	yes	yes	yes	yes	yes	yes	unsure	yes	yes	FALSE		1. To know what vaccines the child has had and which ones are missing	no	FALSE	0
0	6-11m	2	other_reason_for_visit / routine	other_relationship	3_completed_primary	self_employed	TRUE	parental_concensus	card_present				no		no		no		no		no		yes	yes	FALSE	TRUE	1. To know what vaccines the child has had and which ones are missing	yes	TRUE	0
0	<6m	2	vaccination	mother	3_completed_primary	self_employed	TRUE	parental_concensus	card_present				yes	yes	yes	yes	yes	yes	yes	yes	yes	unsure	yes	yes	FALSE		6. Don't Know/No Response	yes	TRUE	0
0	16-23m	2	child_hospitalized	mother	2_did_not_complete_primary_less_tha	3_farming	TRUE	mother	card_forgotten	didnt_know_importance															TRUE	TRUE	6. Don't Know/No Response	no	FALSE	0
0	<6m	1	vaccination	mother	5_completed_secondary_school	3_farming	TRUE	parental_concensus	card_present				yes	yes	yes	yes	yes	yes	yes	yes	yes	unsure	yes	unsure	FALSE		2. Birth certificate and/or identification	yes	TRUE	1
0	6-11m	2	vaccination	mother	2_did_not_complete_primary_less_tha	self_employed	TRUE	mother	card_present				yes	yes	yes	yes	yes	unsure	yes	yes	yes	unsure	yes	yes	FALSE		1. To know what vaccines the child has had and which ones are missing	yes	TRUE	0
0	12-15m	1	routine_visit	mother	6_more_than_secondary	employee	TRUE	parental_concensus	card_present				yes	yes	yes	yes	yes	unsure	yes	yes	yes	unsure	yes	yes	FALSE		1. To know what vaccines the child has had and which ones are missing	yes	FALSE	0
0	6-11m	1	medical_consultation	mother	3_completed_primary	housewife	TRUE	mother	card_present				yes	yes	yes	yes	yes	yes	yes	yes	yes	unsure	yes	yes	FALSE		1. To know what vaccines the child has had and which ones are missing	yes	FALSE	1	1_public
0	<6m	2	medical_consultation	mother	3_completed_primary	self_employed	TRUE	father	no_card		4_other														FALSE		1. To know what vaccines the child has had and which ones are missing	no	FALSE	0
0	<6m	2	vaccination	mother	6_more_than_secondary	complete_secondary	TRUE	mother	card_present				yes	yes	yes	yes	yes	unsure	yes	yes	yes	unsure	yes	yes	FALSE		1. To know what vaccines the child has had and which ones are missing	yes	TRUE	0
0	<6m	1	child_only_accompanying	mother	3_completed_primary	housewife	TRUE	parental_concensus	card_present				yes	yes	yes	yes	yes	unsure	yes	yes	yes	unsure	yes	yes	FALSE		3. Overall health record and growth monitoring	yes	FALSE	0
0	6-11m	2	vaccination	mother	5_completed_secondary_school	employee	TRUE	mother	card_present				yes	yes	yes	yes	yes	yes	yes	yes	no		no		FALSE		1. To know what vaccines the child has had and which ones are missing	yes	TRUE	0
0	<6m	2	other_reason_for_visit	mother	6_more_than_secondary	employee	TRUE	mother	card_present				yes	yes	yes	yes	yes	unsure	yes	yes	yes	unsure	yes	yes	FALSE		1. To know what vaccines the child has had and which ones are missing	yes	TRUE	0
0	12-15m	2	medical_consultation	mother	2_did_not_complete_primary_less_tha	3_farming	TRUE	mother	card_present				yes	yes	yes	yes	yes	yes	yes	yes	yes	yes	no		FALSE		1. To know what vaccines the child has had and which ones are missing	no	FALSE	1	1_public
0	<6m	1	medical_consultation	other_relationship	2_did_not_complete_primary_less_tha	3_farming	FALSE	parental_concensus	no_card		4_other														FALSE			no	FALSE	0
0	<6m	1	other_reason_for_visit	mother	5_completed_secondary_school	housewife	TRUE	parental_concensus	no_card		4_other														FALSE		6. Don't Know/No Response	no	FALSE	0
0	16-23m	2	routine_visit	mother	6_more_than_secondary	self_employed	TRUE	parental_concensus	card_present				yes	yes	yes	yes	yes	yes	yes	yes	yes	unsure	yes	unsure	FALSE		1. To know what vaccines the child has had and which ones are missing	yes	FALSE	0
0	12-15m	2	routine_visit		6_more_than_secondary	employee	TRUE	parental_concensus	card_present				yes	yes	yes	yes	yes	yes	yes	unsure	yes	unsure	yes	unsure	FALSE		1. To know what vaccines the child has had and which ones are missing	yes	FALSE	0
0	<6m	2	routine_visit	mother	6_more_than_secondary	self_employed	TRUE	mother	card_present				yes	yes	yes	yes	yes	unsure	yes	yes	yes	unsure			FALSE		1. To know what vaccines the child has had and which ones are missing	yes	FALSE	0
0	<6m	1	vaccination	mother	5_completed_secondary_school	self_employed	TRUE	parental_concensus	card_present				yes	yes	yes	yes	yes	unsure	yes	yes	yes	unsure	yes	yes	FALSE		1. To know what vaccines the child has had and which ones are missing	yes	TRUE	0
0	<6m	1	vaccination	mother	2_did_not_complete_primary_less_tha	housewife	TRUE	mother	card_present				yes	yes	yes	yes	yes	unsure	yes	yes	yes	unsure	yes	unsure	FALSE		1. To know what vaccines the child has had and which ones are missing	yes	TRUE	0
0	6-11m	2	medical_consultation	mother	5_completed_secondary_school	housewife	TRUE	mother	card_present				yes	yes	yes	yes	yes	unsure	yes	yes	yes	unsure	yes	unsure	FALSE		1. To know what vaccines the child has had and which ones are missing	yes	FALSE	0
0	16-23m	1	vaccination	mother	2_did_not_complete_primary_less_tha	self_employed	TRUE	parental_concensus	card_present				yes	yes	yes	yes	yes	yes	yes	yes	yes	unsure	yes	yes	TRUE	FALSE	1. To know what vaccines the child has had and which ones are missing	yes	TRUE	0
0	6-11m	1	medical_consultation	mother	3_completed_primary	self_employed	TRUE	parental_concensus	card_present				yes	yes	yes	yes	yes	yes	yes	yes	yes	unsure	yes	unsure	FALSE		1. To know what vaccines the child has had and which ones are missing	yes	FALSE	0
0	6-11m	1	medical_consultation	mother	2_did_not_complete_primary_less_tha	housewife	TRUE	mother	card_present				yes	yes	yes	yes	yes	yes	yes	yes	yes	unsure	yes	unsure	FALSE		6. Don't Know/No Response	yes	FALSE	0
0	6-11m	1	vaccination	mother	2_did_not_complete_primary_less_tha	3_farming	TRUE	parental_concensus	card_present				yes	yes	yes	yes	yes	yes	yes	yes	yes	unsure	yes	yes	FALSE		1. To know what vaccines the child has had and which ones are missing	yes	TRUE	0
0	<6m	1	vaccination	mother	2_did_not_complete_primary_less_tha	3_farming	TRUE	mother	card_present				yes	yes	yes	yes	no		no		no		no		FALSE		1. To know what vaccines the child has had and which ones are missing	yes	TRUE	1	1_public
0	<6m	2	vaccination	mother	1_no_formal_education	Employee	TRUE	mother	card_present				yes	yes	yes	yes	no		no		no		yes	yes	FALSE		1. To know what vaccines the child has had and which ones are missing	yes	TRUE	1	1_public
0	6-11m	1	other_reason_for_visit / routine	mother	3_completed_primary	Employee	TRUE	mother	card_present				yes	yes	yes	yes	yes	yes	yes	yes	yes	unsure	yes	unsure	FALSE		1. To know what vaccines the child has had and which ones are missing	yes	TRUE	0
0	12-15m	1	medical_consultation	mother	3_completed_primary	self_employed	TRUE	mother	card_forgotten	8_other / i came for treatment															FALSE		1. To know what vaccines the child has had and which ones are missing	no	FALSE	1	1_public
0	6-11m	2	vaccination	mother	3_completed_primary	Employee	TRUE	mother	card_present				yes	yes	yes	yes	yes	yes	yes	yes	yes	unsure	yes	yes	FALSE		1. To know what vaccines the child has had and which ones are missing	yes	TRUE	0
0	<6m	1	vaccination	mother	2_did_not_complete_primary_less_tha	3_farming	TRUE	mother	card_present				yes		yes		no		no		no				FALSE		1. To know what vaccines the child has had and which ones are missing	yes	TRUE	1	1_public
0	6-11m	2	routine_visit	mother	2_did_not_complete_primary_less_tha	Employee	TRUE	mother	card_present				yes	yes	yes	yes	no		no		no		yes	yes	FALSE		1. To know what vaccines the child has had and which ones are missing	yes	FALSE	0
0	16-23m	2	other_reason_for_visit	mother	5_completed_secondary_school	complete_secondary	TRUE	mother	card_forgotten	not_come_for_vaccination															FALSE		1. To know what vaccines the child has had and which ones are missing	no	FALSE	1	1_public
0	<6m	2	routine_visit	mother	3_completed_primary	3_farming	TRUE	mother	card_present				yes	yes	yes	yes	no		no		no		no		FALSE		1. To know what vaccines the child has had and which ones are missing	yes	FALSE	1	1_public
0	<6m	2	routine_visit	mother	2_did_not_complete_primary_less_tha	3_farming	TRUE	mother	card_present				yes	yes	yes	yes	no		no		no		yes	yes	FALSE		6. Don't Know/No Response	yes	FALSE	0
0	<6m	2	routine_visit	mother	2_did_not_complete_primary_less_tha	housewife	TRUE	mother	card_present				yes		yes		yes	unsure	yes	unsure	yes	unsure	yes	yes	FALSE		1. To know what vaccines the child has had and which ones are missing	yes	FALSE	1	1_public
0	<6m	1	vaccination	mother	3_completed_primary	self_employed	TRUE	mother	card_present																FALSE		1. To know what vaccines the child has had and which ones are missing	yes	TRUE	0
0	6-11m	2	routine_visit	mother	6_more_than_secondary	employee	TRUE	parental_concensus	no_card		2_i_have_never_been_given_one																1. To know what vaccines the child has had and which ones are missing	yes	FALSE	0
0	6-11m	1	child_only_accompanying	mother	3_completed_primary	housewife	TRUE	parental_concensus	card_present				no		yes	yes	no		no		no		no		FALSE		4. Record and remind for return visit dates / 5. Other (Reference)	no	FALSE	0
0	16-23m	2	routine_visit	mother	3_completed_primary	housewife	TRUE	parental_concensus	card_present				yes	yes	yes	yes	yes	yes	yes	yes	yes		yes	unsure	FALSE	FALSE	3. Overall health record and growth monitoring / 4. Record and remind for return visit dates	yes	FALSE	0
0	<6m	2	routine_visit	mother	1_no_formal_education	housewife	TRUE	parental_concensus	card_present				yes	yes	yes	yes	no		no		no		yes	yes	FALSE		2. Birth certificate and/or identification	yes	FALSE	0
0	<6m	2	routine_visit	mother	1_no_formal_education	housewife	TRUE	other_relatives	card_present				yes	yes	yes	yes	yes	yes	yes	yes	yes	yes			FALSE		1. To know what vaccines the child has had and which ones are missing	no	FALSE	0
0	6-11m	2	routine_visit	mother	3_completed_primary	complete_secondary	TRUE	parental_concensus	card_present				yes	yes	yes	yes	yes	yes							FALSE		1. To know what vaccines the child has had and which ones are missing	yes	FALSE	0
0	6-11m	2	routine_visit	brother_sister	3_completed_primary	self_employed	TRUE	mother	card_present				yes	yes	yes	yes	yes	yes	no						FALSE		1. To know what vaccines the child has had and which ones are missing	yes	FALSE	0
0	12-15m	1	routine_visit	mother	6_more_than_secondary	housewife	TRUE	parental_concensus	card_present				yes	yes	yes	yes	yes	yes	yes	yes	yes				FALSE		1. To know what vaccines the child has had and which ones are missing	yes	FALSE	0
0	<6m	2	vaccination	mother	3_completed_primary	self_employed	TRUE	mother	card_present				yes	yes	yes	yes	yes	yes	yes	yes	yes	yes			FALSE		1. To know what vaccines the child has had and which ones are missing	yes	FALSE	0
0	12-15m	2	routine_visit	mother	2_did_not_complete_primary_less_tha	housewife	TRUE	parental_concensus	card_present				yes	yes	yes	yes	yes	yes	yes	yes	yes		yes	yes	FALSE		1. To know what vaccines the child has had and which ones are missing	yes	FALSE	0
0	<6m		routine_visit	mother	6_more_than_secondary	employee	TRUE	parental_concensus	card_present				yes	yes	yes	yes	yes	yes	yes	yes	yes	yes	yes	yes	FALSE	FALSE	1. To know what vaccines the child has had and which ones are missing	yes	FALSE	0
0	6-11m	2	routine_visit	mother	5_completed_secondary_school	housewife	TRUE	mother	card_present				yes	yes	yes	yes	yes		yes	yes	yes		yes				1. To know what vaccines the child has had and which ones are missing	yes	FALSE	0
0	16-23m	1	routine_visit	mother	6_more_than_secondary	self_employed	TRUE	parental_concensus	card_present				yes	yes	yes	yes	yes	yes	yes	yes	yes	unsure					1. To know what vaccines the child has had and which ones are missing	yes	FALSE	0
0	12-15m	2	routine_visit	mother	5_completed_secondary_school	self_employed	TRUE	parental_concensus	card_present				yes	yes	yes	yes	yes	yes	yes	yes	yes		yes		FALSE		1. To know what vaccines the child has had and which ones are missing	yes	FALSE	0
0	12-15m	1	routine_visit	mother	5_completed_secondary_school	housewife	TRUE	parental_concensus	card_present				yes	yes	yes	yes	yes	yes	yes	yes	yes	yes	yes		FALSE		1. To know what vaccines the child has had and which ones are missing	yes	FALSE	0
0	12-15m	2	routine_visit	mother	5_completed_secondary_school	housewife	TRUE	mother	card_present				yes	yes	yes	yes	yes	yes	yes	yes	yes		yes		FALSE		1. To know what vaccines the child has had and which ones are missing	yes	FALSE	0
0	6-11m	2	routine_visit	mother	3_completed_primary	employee	TRUE	parental_concensus	card_present				yes	yes	yes	yes									FALSE		1. To know what vaccines the child has had and which ones are missing	yes	FALSE	0
0	12-15m	1	routine_visit	mother	5_completed_secondary_school	self_employed	TRUE	parental_concensus	card_present				yes	yes	yes	yes	yes	yes	yes	yes	yes	yes	yes		FALSE		1. To know what vaccines the child has had and which ones are missing	yes	FALSE	0
0	6-11m	2	routine_visit	mother	5_completed_secondary_school	employee	TRUE	parental_concensus	card_present				yes	yes	yes	yes	yes	yes			yes				FALSE		1. To know what vaccines the child has had and which ones are missing	yes	FALSE	0
0	16-23m	1	routine_visit	mother	3_completed_primary	employee	TRUE	parental_concensus	card_present				yes	yes	yes	yes	yes	yes	yes	yes	yes	yes	yes	yes	FALSE		1. To know what vaccines the child has had and which ones are missing	yes	FALSE	0
0	6-11m	1	routine_visit	mother	5_completed_secondary_school	housewife	TRUE	parental_concensus	card_present				yes	yes	yes	yes	yes	yes	yes		yes		yes				1. To know what vaccines the child has had and which ones are missing	yes	FALSE	0
0	6-11m	1	routine_visit	mother	1_no_formal_education	housewife	TRUE	parental_concensus	card_present				yes	yes	yes	yes	yes	yes	yes	yes	yes		yes		FALSE		1. To know what vaccines the child has had and which ones are missing	yes	TRUE
0	6-11m	1	routine_visit	mother	5_completed_secondary_school	self_employed	TRUE	parental_concensus	card_present				yes	yes	yes	yes	yes	yes	yes		yes		yes	yes			1. To know what vaccines the child has had and which ones are missing	yes	FALSE	0
0	6-11m	2	routine_visit	other_relationship	3_completed_primary	housewife	TRUE	parental_concensus	card_present				yes	yes	yes	yes	yes	yes							FALSE		1. To know what vaccines the child has had and which ones are missing	yes	FALSE	0
0	UNKNOWN	2	medical_consultation	mother	1_no_formal_education	housewife	TRUE	parental_concensus	card_present				yes	yes	yes	yes	yes	yes	yes	yes	yes	yes	yes	yes	FALSE		1. To know what vaccines the child has had and which ones are missing	yes	FALSE	1	1_public
0	6-11m	2	child_only_accompanying	mother	2_did_not_complete_primary_less_tha	housewife	TRUE	mother	card_forgotten	not_come_for_vaccination															TRUE	FALSE	1. To know what vaccines the child has had and which ones are missing	no	FALSE	0
0	<6m	1	medical_consultation	mother	2_did_not_complete_primary_less_tha	housewife	TRUE	parental_concensus	card_forgotten	didnt_know_importance															FALSE		6. Don't Know/No Response	no	FALSE	0
0	12-15m	2	routine_visit	mother	3_completed_primary	housewife	TRUE	mother	card_present				yes	yes	yes	yes	yes	yes	yes	yes	yes	yes	yes	yes	FALSE		6. Don't Know/No Response	no	FALSE	1	1_public
0	<6m	2	vaccination	mother	3_completed_primary	housewife	TRUE	mother	card_present				no		no		no		no		no		no		FALSE		1. To know what vaccines the child has had and which ones are missing	yes	TRUE	0
0	<6m	1	vaccination	mother	1_no_formal_education	housewife	TRUE	parental_concensus	card_present				yes	yes	yes		yes	yes	yes	yes	no		yes	yes	FALSE		1. To know what vaccines the child has had and which ones are missing	yes	TRUE	0
0	16-23m	2	medical_consultation	mother	2_did_not_complete_primary_less_tha	self_employed	TRUE	mother	card_forgotten	8_other															FALSE		1. To know what vaccines the child has had and which ones are missing	no	FALSE	0
0	6-11m	2	medical_consultation	mother	1_no_formal_education	housewife	TRUE	mother	card_present				no	yes	no		no		no		no		no		FALSE		1. To know what vaccines the child has had and which ones are missing	yes	FALSE	0
0	<6m	1	medical_consultation	mother	2_did_not_complete_primary_less_tha	housewife	TRUE	mother	card_forgotten	not_come_for_vaccination															FALSE		1. To know what vaccines the child has had and which ones are missing	no	FALSE	0
0	<6m	1	medical_consultation	mother	2_did_not_complete_primary_less_tha	housewife	TRUE	mother	card_forgotten	didnt_know_importance															FALSE		1. To know what vaccines the child has had and which ones are missing	no	FALSE	1	2_private
0	6-11m	1	medical_consultation	mother	1_no_formal_education	housewife	TRUE	mother	card_forgotten																FALSE		6. Don't Know/No Response	no	FALSE	0
0	UNKNOWN	1	medical_consultation	mother	1_no_formal_education	housewife	TRUE	parental_concensus	card_forgotten	didnt_know_importance															FALSE		6. Don't Know/No Response	no	FALSE	0
0	<6m	2	medical_consultation	mother	1_no_formal_education	housewife	FALSE	parental_concensus	no_card		2_i_have_never_been_given_one																6. Don't Know/No Response	no	FALSE	1	1_public
0	<6m	2	child_only_accompanying	mother	1_no_formal_education	housewife	TRUE	parental_concensus	card_forgotten	didnt_know_importance															FALSE		1. To know what vaccines the child has had and which ones are missing	no	FALSE	1	1_public
0	12-15m	2	medical_consultation	mother	1_no_formal_education	housewife	TRUE	mother	card_forgotten	didnt_know_importance															FALSE		1. To know what vaccines the child has had and which ones are missing	no	FALSE	1	1_public
0	<6m	2	medical_consultation	mother	1_no_formal_education	housewife	TRUE	parental_concensus	card_forgotten	didnt_know_importance															FALSE		6. Don't Know/No Response	no	FALSE	1	1_public
0	<6m		child_only_accompanying	mother	2_did_not_complete_primary_less_tha	housewife	TRUE	mother	card_present				yes	yes	yes	yes	yes	yes	yes	yes	yes	yes	yes	yes	FALSE		6. Don't Know/No Response	no	FALSE	0
0	<6m	2	medical_consultation	mother	1_no_formal_education	housewife	TRUE	parental_concensus	card_present				yes	yes	yes	yes	yes	yes	yes	yes	yes	yes	yes	yes	FALSE		1. To know what vaccines the child has had and which ones are missing	no	FALSE	0
0	<6m	2	child_only_accompanying	mother	1_no_formal_education	housewife	TRUE	parental_concensus	card_forgotten	didnt_know_importance															FALSE		1. To know what vaccines the child has had and which ones are missing	no	FALSE	0
1	<6m	2	child_only_accompanying	mother	1_no_formal_education	housewife	TRUE	parental_concensus	card_forgotten	didnt_know_importance															FALSE			no	FALSE	0
0	6-11m	2	medical_consultation	mother	1_no_formal_education	housewife	TRUE	mother	card_forgotten	didnt_know_importance															FALSE		1. To know what vaccines the child has had and which ones are missing	no	FALSE	0
0	16-23m	2	routine_visit	mother	3_completed_primary	housewife	TRUE	mother	card_present				yes	yes	yes	yes	yes	yes	yes	yes	yes	yes	yes	yes	FALSE		1. To know what vaccines the child has had and which ones are missing	yes	FALSE	0
0	<6m	1	vaccination	mother	3_completed_primary	3_farming	TRUE	mother	card_present				yes	yes	yes	yes	yes	yes	yes	yes	yes	yes	yes	yes	FALSE		1. To know what vaccines the child has had and which ones are missing	yes	TRUE
0	12-15m	1	routine_visit	mother	5_completed_secondary_school	housewife	TRUE	mother	card_present				yes	yes	yes	yes	yes	yes	yes						FALSE		1. To know what vaccines the child has had and which ones are missing	yes	FALSE	0
0	16-23m	2	routine_visit	mother	3_completed_primary	self_employed	TRUE	mother	card_present				yes	yes	yes	yes	yes	yes	yes	yes	yes	yes	yes	yes	FALSE		1. To know what vaccines the child has had and which ones are missing	yes	FALSE	0
0	<6m	1	vaccination	mother	5_completed_secondary_school	housewife	TRUE	mother	card_present				yes	yes	no										FALSE			yes	TRUE	0
0	<6m	2	vaccination	mother	5_completed_secondary_school	self_employed	TRUE	mother	card_present				yes	yes	yes	yes	no		no		no		no		FALSE		1. To know what vaccines the child has had and which ones are missing	yes	TRUE	0
0	16-23m	2	medical_consultation	mother	6_more_than_secondary	self_employed	TRUE	parental_concensus	card_present				yes	yes	yes	yes	yes	yes	yes	yes	yes	yes	yes	yes	FALSE		1. To know what vaccines the child has had and which ones are missing	yes	FALSE	0
0	6-11m	1	routine_visit	mother	5_completed_secondary_school	3_farming	TRUE	parental_concensus	card_present				yes	yes	yes	yes	yes	unsure	yes	yes	yes	unsure	yes	unsure	FALSE		1. To know what vaccines the child has had and which ones are missing	yes	FALSE	0
0	6-11m	1	medical_consultation	mother	3_completed_primary	housewife	TRUE	parental_concensus	card_present				yes	yes	yes	yes	yes	yes	yes	yes	yes	unsure	yes	unsure	FALSE		6. Don't Know/No Response	yes	FALSE	0
0	<6m	2	child_hospitalized	mother	5_completed_secondary_school	housewife	FALSE	mother	no_card		2_i_have_never_been_given_one																6. Don't Know/No Response	no	FALSE	0
0	<6m	2	child_only_accompanying	mother	2_did_not_complete_primary_less_tha	3_farming	FALSE	mother	no_card		2_i_have_never_been_given_one																1. To know what vaccines the child has had and which ones are missing	no	FALSE	0
0	<6m	2	child_hospitalized	mother	3_completed_primary	self_employed	FALSE	mother	no_card		2_i_have_never_been_given_one																1. To know what vaccines the child has had and which ones are missing	no	FALSE	0
0	16-23m	1	medical_consultation	mother	3_completed_primary	self_employed	TRUE	mother	no_card																FALSE		1. To know what vaccines the child has had and which ones are missing	no	FALSE	0
0	6-11m	2	child_only_accompanying	mother	3_completed_primary	housewife	TRUE	mother	card_forgotten	not_come_for_vaccination															FALSE		3. Overall health record and growth monitoring	no	FALSE	0
0	<6m	2	medical_consultation	mother	3_completed_primary	self_employed	TRUE	parental_concensus	card_present																FALSE		1. To know what vaccines the child has had and which ones are missing	yes	FALSE	1	2_private
0	12-15m	2	medical_consultation	mother	5_completed_secondary_school	housewife	TRUE	parental_concensus	card_forgotten	forgot															FALSE	FALSE	1. To know what vaccines the child has had and which ones are missing	no	FALSE	0
0	UNKNOWN	2	child_only_accompanying	brother_sister		self_employed	TRUE	parental_concensus	card_present																			yes	FALSE	0
0	<6m	1	other_reason_for_visit / routine	other_relationship	6_more_than_secondary	employee	TRUE	mother	no_card		4_other														FALSE		1. To know what vaccines the child has had and which ones are missing	no	FALSE	1	1_public
0	16-23m	1	child_only_accompanying	other_relationship	3_completed_primary	self_employed	TRUE	parental_concensus	no_card		4_other														FALSE		5. Other (Tx)	no	FALSE	0
0	<6m	2	child_only_accompanying	mother	5_completed_secondary_school	self_employed	TRUE	mother	card_present				yes	yes	yes	yes	yes	yes	yes	yes	yes	unsure	yes	yes	FALSE	FALSE	3. Overall health record and growth monitoring	no	FALSE	0
0	6-11m	1	medical_consultation	mother	3_completed_primary	self_employed	TRUE	mother	no_card		4_other														FALSE		2. Birth certificate and/or identification	no	FALSE	0
0	6-11m	1	child_only_accompanying	mother	3_completed_primary	housewife	TRUE	mother	no_card		4_other														FALSE		3. Overall health record and growth monitoring	no	FALSE	0
0	6-11m	1	medical_consultation	mother	6_more_than_secondary	employee	TRUE	mother	card_forgotten		4_other	It is at home													TRUE	TRUE	3. Overall health record and growth monitoring	no	FALSE	0
0	6-11m	2	medical_consultation	mother	3_completed_primary	self_employed	TRUE	mother	no_card		1_i_lost_it														TRUE	FALSE	1. To know what vaccines the child has had and which ones are missing	no	FALSE	0
0	6-11m	2	child_only_accompanying	other_relationship	5_completed_secondary_school	self_employed	TRUE	mother	card_forgotten	forgot															FALSE		1. To know what vaccines the child has had and which ones are missing	no	FALSE	0
0	16-23m	1	other_reason_for_visit	mother	3_completed_primary	self_employed	TRUE	mother	card_forgotten	not_come_for_vaccination															FALSE		3. Overall health record and growth monitoring	no	FALSE	0
0	12-15m	2	child_only_accompanying	mother	5_completed_secondary_school	self_employed	TRUE	mother	card_forgotten	didnt_know_importance															TRUE	FALSE	3. Overall health record and growth monitoring	no	FALSE	0
0	6-11m	1	medical_consultation	mother	5_completed_secondary_school	self_employed	TRUE	parental_concensus	card_present				yes	yes	yes	yes	yes	yes	yes	yes	yes	unsure	yes	yes	FALSE		1. To know what vaccines the child has had and which ones are missing	no	FALSE	0
0	12-15m	1	medical_consultation	mother	3_completed_primary	housewife	TRUE	mother	card_forgotten	didnt_know_importance															FALSE		1. To know what vaccines the child has had and which ones are missing	no	FALSE	1	1_public
0	12-15m	2	medical_consultation	mother	3_completed_primary	self_employed	TRUE	parental_concensus	card_forgotten	didnt_know_importance															FALSE		1. To know what vaccines the child has had and which ones are missing	no	FALSE	0
0	16-23m	2	medical_consultation	mother	5_completed_secondary_school	self_employed	TRUE	parental_concensus	card_forgotten	didnt_know_importance															FALSE		3. Overall health record and growth monitoring	no	FALSE	0
0	6-11m	1	medical_consultation	mother	3_completed_primary	self_employed	TRUE	parental_concensus	card_forgotten	didnt_know_importance															FALSE		1. To know what vaccines the child has had and which ones are missing	no	FALSE	0
0	6-11m	2	medical_consultation	mother	5_completed_secondary_school	self_employed	TRUE	parental_concensus	card_forgotten	didnt_know_importance															FALSE		3. Overall health record and growth monitoring	no	FALSE	0
0	<6m	1	child_hospitalized	mother	6_more_than_secondary	housewife	TRUE	mother	card_forgotten	didnt_know_importance															FALSE		1. To know what vaccines the child has had and which ones are missing	no	FALSE	0
0	<6m	1	vaccination	mother	6_more_than_secondary	employee	TRUE	parental_concensus	card_present				yes		yes		yes		yes		no		no		FALSE		1. To know what vaccines the child has had and which ones are missing	yes	TRUE	1	2_private
0	16-23m	2	routine_visit		3_completed_primary	housewife	TRUE	parental_concensus	card_present				yes		yes		yes		yes		no		no		FALSE		1. To know what vaccines the child has had and which ones are missing	yes	FALSE	1	2_private
0	16-23m	2	routine_visit	mother	5_completed_secondary_school	housewife	TRUE	parental_concensus	card_present				yes		yes		yes		yes		no		no		FALSE		1. To know what vaccines the child has had and which ones are missing	yes	FALSE	1	2_private
0	16-23m	2	routine_visit	mother	6_more_than_secondary	housewife	TRUE	parental_concensus	card_present				yes		yes		yes		yes				yes		FALSE		1. To know what vaccines the child has had and which ones are missing	yes	FALSE	1	2_private
0	6-11m	1	routine_visit	mother	6_more_than_secondary	housewife		parental_concensus	card_present				yes	yes	yes	yes	yes	yes	yes						TRUE	FALSE	1. To know what vaccines the child has had and which ones are missing	yes	FALSE	1	2_private
0	12-15m	1	routine_visit	mother	6_more_than_secondary	employee	TRUE	parental_concensus	card_present				yes		yes		yes		yes						FALSE		1. To know what vaccines the child has had and which ones are missing	yes	FALSE	0
0	<6m	2	vaccination	mother	6_more_than_secondary	employee	TRUE	parental_concensus	card_present				yes	yes	yes	yes	yes		yes	yes					FALSE		1. To know what vaccines the child has had and which ones are missing	yes	TRUE
0	6-11m	1	routine_visit	father	5_completed_secondary_school	employee	TRUE	parental_concensus	card_present				yes	yes	yes	yes	yes	yes	yes	yes					FALSE		1. To know what vaccines the child has had and which ones are missing	yes	FALSE	1	2_private
0	<6m	2	routine_visit	mother	5_completed_secondary_school	housewife	TRUE	mother	no_card		2_i_have_never_been_given_one																1. To know what vaccines the child has had and which ones are missing	yes	FALSE	0
0	16-23m	1	routine_visit	mother	5_completed_secondary_school	self_employed	TRUE	mother	card_present				yes	yes	yes	yes	yes	yes	yes	yes	yes				FALSE		1. To know what vaccines the child has had and which ones are missing	yes	FALSE	0
0	12-15m	1	routine_visit	mother	6_more_than_secondary	housewife	TRUE	mother	card_present				yes	unsure	yes	unsure	yes	unsure	yes	unsure	yes				FALSE		1. To know what vaccines the child has had and which ones are missing	yes	FALSE	0
0	12-15m	2	routine_visit	mother	3_completed_primary	employee	TRUE	mother	card_present				yes	yes	yes	yes	yes	yes	yes	yes	yes		yes		FALSE		1. To know what vaccines the child has had and which ones are missing	yes	FALSE	0
0	16-23m	1	medical_consultation	mother	5_completed_secondary_school	housewife	TRUE	mother	card_present				yes	yes	yes	yes	yes	yes	yes	yes	yes		yes		FALSE		3. Overall health record and growth monitoring	yes	FALSE	0
0	12-15m	2	routine_visit	mother	3_completed_primary	self_employed	TRUE	mother	card_present				yes	yes	yes	yes	yes	yes	yes	yes	yes		yes		FALSE		1. To know what vaccines the child has had and which ones are missing	yes	FALSE	0
0	6-11m	1	routine_visit	mother	3_completed_primary	housewife	TRUE	mother	card_present				yes	yes	yes	yes	yes	yes	yes	yes	yes		yes		FALSE		3. Overall health record and growth monitoring	yes	FALSE	0
0	16-23m	2	routine_visit	mother	5_completed_secondary_school	housewife	TRUE	mother	card_present				yes	yes	yes	yes	yes	yes	yes	yes	yes		yes		FALSE		3. Overall health record and growth monitoring	yes	FALSE	0
0	<6m	1	vaccination	mother	6_more_than_secondary	employee	TRUE	mother	card_present				yes	yes	yes	yes	yes	yes	yes						FALSE		1. To know what vaccines the child has had and which ones are missing	yes	TRUE	1	2_private
0	<6m	1	vaccination	mother	3_completed_primary	housewife	TRUE	mother	card_present				yes	yes	yes	yes	yes	yes	yes	yes					FALSE		1. To know what vaccines the child has had and which ones are missing	yes	TRUE	1	2_private
0	<6m	1	vaccination	mother	5_completed_secondary_school	employee	TRUE	parental_concensus	card_present				yes	yes	yes	yes	yes	yes	yes	yes					FALSE		1. To know what vaccines the child has had and which ones are missing	yes	TRUE	1	2_private
0	6-11m	2	routine_visit		5_completed_secondary_school	housewife	TRUE	parental_concensus	card_present				yes	yes	yes	yes	yes	yes	yes	yes					FALSE		1. To know what vaccines the child has had and which ones are missing	yes	FALSE	1	2_private
0	16-23m	1	child_only_accompanying	mother	3_completed_primary	housewife	TRUE	mother	card_present				yes	yes	yes	yes	yes	yes	yes	yes	yes		yes		FALSE		1. To know what vaccines the child has had and which ones are missing	yes	FALSE	0
0	6-11m	2	routine_visit	mother	6_more_than_secondary	self_employed	TRUE	mother	card_present				yes	yes	yes	yes	yes	yes	yes						FALSE		1. To know what vaccines the child has had and which ones are missing	yes	FALSE	1	2_private
0	12-15m	1	routine_visit	mother	1_no_formal_education	housewife	TRUE	parental_concensus	card_present				yes	yes	yes	yes	yes	yes							FALSE		1. To know what vaccines the child has had and which ones are missing	yes	FALSE	1	2_private
0	6-11m	1	routine_visit	mother	3_completed_primary	self_employed	TRUE	parental_concensus	card_present				yes	yes	yes	yes	yes	yes	yes	yes					FALSE		1. To know what vaccines the child has had and which ones are missing	yes	FALSE	1	2_private
0	16-23m	1	routine_visit	mother	2_did_not_complete_primary_less_tha	housewife	TRUE	parental_concensus	card_present				yes	yes	yes	yes	yes	yes							FALSE		1. To know what vaccines the child has had and which ones are missing	yes	FALSE	1	2_private
0	12-15m	1	routine_visit	mother	5_completed_secondary_school	employee	TRUE	mother	card_present				yes	yes	yes	yes	yes	yes	yes	yes	yes				FALSE		1. To know what vaccines the child has had and which ones are missing	yes	FALSE	1	2_private
0	<6m	1	vaccination	mother	6_more_than_secondary	employee	TRUE	parental_concensus	card_present				yes	yes	yes	yes	yes								FALSE		1. To know what vaccines the child has had and which ones are missing	yes	TRUE	1	2_private
0	<6m	1	vaccination	mother	3_completed_primary	housewife	TRUE	parental_concensus	card_present				yes	yes	yes	yes	yes	yes	yes	yes					FALSE		1. To know what vaccines the child has had and which ones are missing	yes	TRUE	1	2_private
0	<6m	1	vaccination	mother	5_completed_secondary_school	employee	TRUE	parental_concensus	card_present				yes	yes	yes	yes	yes	yes							FALSE		1. To know what vaccines the child has had and which ones are missing	yes	TRUE	1	2_private
0	6-11m	1	vaccination	mother	5_completed_secondary_school	self_employed	TRUE	mother	card_present				yes	yes	yes	yes	yes	yes							FALSE		1. To know what vaccines the child has had and which ones are missing	yes	TRUE	1	2_private
0	16-23m	1	child_only_accompanying	mother	6_more_than_secondary	employee	TRUE	mother	card_present				yes	yes	yes	yes	yes	yes	yes	yes	yes	unsure	yes	yes	FALSE		3. Overall health record and growth monitoring	no	FALSE	0
0	<6m	2	medical_consultation	mother	5_completed_secondary_school	employee	TRUE	parental_concensus	card_present				yes	yes	yes	yes	yes	yes	yes	yes	yes	unsure	yes	yes	FALSE		1. To know what vaccines the child has had and which ones are missing	yes	FALSE	0
0	<6m	1	medical_consultation	mother	1_no_formal_education	self_employed	TRUE	parental_concensus	card_forgotten	not_come_for_vaccination															FALSE		3. Overall health record and growth monitoring	no	FALSE	0
0	16-23m		medical_consultation	mother	3_completed_primary	3_farming	TRUE	mother	card_present																FALSE		1. To know what vaccines the child has had and which ones are missing	no	FALSE	1	1_public
0	12-15m	2	child_only_accompanying	mother	2_did_not_complete_primary_less_tha	3_farming	TRUE	parental_concensus	card_forgotten	not_come_for_vaccination															FALSE		2. Birth certificate and/or identification	no		0
0	16-23m	2	vaccination	mother	5_completed_secondary_school	housewife	TRUE	father	card_present																FALSE		1. To know what vaccines the child has had and which ones are missing	yes	FALSE	0
0	12-15m	1	medical_consultation	mother	3_completed_primary	3_farming	TRUE	parental_concensus	card_present																FALSE		6. Don't Know/No Response	yes	FALSE	0
0	<6m	1	vaccination	mother	5_completed_secondary_school	self_employed	TRUE	parental_concensus	card_present																FALSE		1. To know what vaccines the child has had and which ones are missing	yes	TRUE	0
0	6-11m	1	medical_consultation	mother	3_completed_primary	self_employed	TRUE	mother	card_present																FALSE		1. To know what vaccines the child has had and which ones are missing	no	FALSE	0
0	<6m	2	vaccination	mother	2_did_not_complete_primary_less_tha	housewife	TRUE	parental_concensus	card_present				yes	unsure	yes	unsure	yes	yes	yes	unsure	yes	unsure	yes	unsure	FALSE		1. To know what vaccines the child has had and which ones are missing	yes	TRUE	0
0	<6m	2	vaccination	mother	2_did_not_complete_primary_less_tha	3_farming	FALSE		no_card		2_i_have_never_been_given_one																	yes	FALSE	0
0	<6m	2	vaccination	mother	3_completed_primary	employee	TRUE	parental_concensus	card_present				no		no		no		no		no		no		FALSE	FALSE	6. Don't Know/No Response	yes	TRUE	0
0	12-15m	2	child_only_accompanying	mother	3_completed_primary	housewife	TRUE	parental_concensus	card_forgotten	didnt_know_importance															FALSE		5. Other (Tx)	no	FALSE	0
0	<6m	1	vaccination	mother	2_did_not_complete_primary_less_tha	housewife	TRUE	mother	card_present				no		no		no		no		no		no		TRUE	FALSE	6. Don't Know/No Response	yes	TRUE	0
0	6-11m	1	vaccination	mother	2_did_not_complete_primary_less_tha	housewife	TRUE	parental_concensus	card_present				yes	yes	yes	yes	yes	unsure	yes	yes	yes	yes	yes	yes	FALSE		5. Other (School)	yes	TRUE	0
0	6-11m	2	vaccination	brother_sister	5_completed_secondary_school	employee	TRUE	mother	card_present				yes	yes	yes	yes	yes	yes	yes	yes	yes	unsure			FALSE		2. Birth certificate and/or identification	yes	TRUE	0
0	<6m	1	vaccination	mother	3_completed_primary	housewife	TRUE	parental_concensus	card_present				no		no		no		no		no		no		FALSE		2. Birth certificate and/or identification / 5. Other (School)	yes	TRUE	0
0	6-11m	1	routine_visit	mother	2_did_not_complete_primary_less_tha	housewife	TRUE	parental_concensus	card_present				no	yes	no		no		no		no		no		FALSE		6. Don't Know/No Response	yes	FALSE	1	1_public
0	6-11m	2	medical_consultation	mother	2_did_not_complete_primary_less_tha	3_farming	TRUE	parental_concensus	card_present				yes	yes	yes	yes	yes	yes	yes	yes	yes	unsure	yes	yes	FALSE		6. Don't Know/No Response	yes	FALSE	0
0	6-11m	1	vaccination	mother	3_completed_primary	housewife	TRUE	parental_concensus	card_present				no	unsure	no		no		no		no				FALSE		6. Don't Know/No Response	yes	FALSE	0
0	16-23m	1	medical_consultation	mother	2_did_not_complete_primary_less_tha	housewife	TRUE	mother	card_present				yes	yes	yes	yes	yes	yes	yes	unsure	yes	unsure	yes	unsure	FALSE		6. Don't Know/No Response	yes	FALSE	0
0	6-11m	2	vaccination	mother	1_no_formal_education	housewife	TRUE	parental_concensus	card_present				no	unsure	no		no		no		no		no		FALSE		6. Don't Know/No Response	yes	TRUE	0
0	<6m	1	vaccination	mother	2_did_not_complete_primary_less_tha	housewife	TRUE	parental_concensus	card_present				no	unsure	no		no		no		no		no		FALSE		6. Don't Know/No Response	yes	TRUE	1	1_public
0	<6m	1	vaccination	mother	2_did_not_complete_primary_less_tha	complete_secondary	FALSE	mother	card_present				no	unsure	no		no		no		no		no		FALSE	FALSE	6. Don't Know/No Response	yes	FALSE	0
0	<6m	2	vaccination	mother	3_completed_primary	3_farming	FALSE	mother	card_present				no	unsure	no		no		no		no		no		FALSE		1. To know what vaccines the child has had and which ones are missing	yes	FALSE	0
0	<6m	2	vaccination	mother	2_did_not_complete_primary_less_tha	3_farming	TRUE	parental_concensus	card_present				no	unsure	no		no		no		no		no		FALSE		6. Don't Know/No Response	yes	TRUE	0
0	<6m	1	vaccination	mother	5_completed_secondary_school	3_farming	FALSE	parental_concensus	card_present				no	unsure	no		no		no		no		no		FALSE		1. To know what vaccines the child has had and which ones are missing	yes	TRUE	0
0	6-11m	2	child_only_accompanying	other_relationship	1_no_formal_education	housewife	TRUE	mother	card_forgotten																FALSE		5. Other (Tx)	no	FALSE	0
0	<6m	1	medical_consultation	mother	3_completed_primary	employee	TRUE	parental_concensus	card_forgotten	forgot															FALSE		6. Don't Know/No Response	no	FALSE	0
0	<6m	1	medical_consultation	mother	3_completed_primary	3_farming	TRUE	parental_concensus	card_forgotten	at_school_daycare															FALSE		1. To know what vaccines the child has had and which ones are missing	no	FALSE	0
0	<6m	2	medical_consultation	mother	3_completed_primary	housewife	TRUE	parental_concensus	card_forgotten	forgot															FALSE		1. To know what vaccines the child has had and which ones are missing	no	FALSE	1	1_public
0	16-23m	1	medical_consultation	mother	3_completed_primary	self_employed	TRUE	mother	card_present				yes	yes	yes	yes	yes	yes	yes	yes	yes	unsure	yes	yes	FALSE		1. To know what vaccines the child has had and which ones are missing	yes	FALSE	0
0	16-23m	1	medical_consultation	mother	2_did_not_complete_primary_less_tha	3_farming	FALSE	mother	card_present				yes	unsure	yes	yes	yes	yes	yes	yes	yes	unsure	yes	unsure	FALSE		1. To know what vaccines the child has had and which ones are missing	yes	FALSE	0
0	6-11m	1	medical_consultation	mother	3_completed_primary	self_employed	TRUE	mother	card_forgotten	forgot															TRUE	TRUE	2. Birth certificate and/or identification	no	FALSE	0
0	16-23m	1	medical_consultation	mother	5_completed_secondary_school	housewife	TRUE	mother	card_present				yes	yes	yes	yes	yes	yes	yes	yes	yes	unsure	yes	unsure	FALSE		1. To know what vaccines the child has had and which ones are missing	yes	FALSE	0
0	<6m	1	medical_consultation	mother	2_did_not_complete_primary_less_tha	3_farming	TRUE	mother	card_present				yes	unsure	yes	unsure	yes	unsure	yes	unsure	yes	unsure	yes	unsure	FALSE		5. Other (Tx)	yes	FALSE	0
0	<6m	2	medical_consultation	mother	3_completed_primary	housewife	TRUE	mother	card_present				yes	yes	yes	yes	yes	unsure	yes	yes	yes	unsure	yes	yes	FALSE		1. To know what vaccines the child has had and which ones are missing	yes	FALSE	0
0	6-11m	1	medical_consultation	mother	3_completed_primary	housewife	TRUE	parental_concensus	card_present				yes	yes	yes	yes	yes	yes	yes	yes	yes	unsure	yes	unsure	FALSE		5. Other (Tx)	yes	FALSE	0
0	16-23m	2	medical_consultation	mother	3_completed_primary	self_employed	TRUE	parental_concensus	card_forgotten	didnt_know_importance															TRUE	FALSE	5. Other (Tx)	no	FALSE	0
0	<6m	1	medical_consultation	mother	3_completed_primary	3_farming	TRUE	mother	card_present				yes	unsure	yes	unsure	yes	unsure	yes	unsure	yes	unsure	yes	unsure	FALSE		1. To know what vaccines the child has had and which ones are missing	yes	FALSE	0
0	6-11m	2	medical_consultation	mother	3_completed_primary	employee	TRUE	mother	no_card		4_other														FALSE		6. Don't Know/No Response	no	FALSE	1	2_private
0	6-11m	2	routine_visit	mother	3_completed_primary	employee	TRUE	mother	card_present				yes	yes	yes	yes	yes	yes	yes	yes	yes	yes	yes	yes	FALSE		1. To know what vaccines the child has had and which ones are missing	yes	FALSE	0
0	6-11m	1	medical_consultation	mother	5_completed_secondary_school	housewife	TRUE	parental_concensus	card_present				yes	yes	yes	yes	yes	yes	yes	yes	yes	yes	yes	yes	FALSE		5. Other	yes	FALSE	0
0	6-11m	2	vaccination	mother	3_completed_primary	3_farming	TRUE	parental_concensus	card_present																FALSE		5. Other	yes	TRUE	0
0	<6m	1	medical_consultation	mother	5_completed_secondary_school	self_employed	TRUE	mother																				yes	FALSE	0
0	6-11m	1	routine_visit	mother	3_completed_primary	housewife	TRUE	mother	card_present																FALSE		1. To know what vaccines the child has had and which ones are missing	yes	FALSE	0
0	<6m	2	vaccination	mother	5_completed_secondary_school	housewife	TRUE	mother	card_present				yes	yes	yes	yes	yes	yes	yes	yes	yes	yes	yes	yes	FALSE		1. To know what vaccines the child has had and which ones are missing	yes	TRUE	0
0	12-15m	2	medical_consultation	mother	6_more_than_secondary	housewife	TRUE	mother	card_present				yes	yes	yes	yes	yes	yes	yes	yes	yes	yes	yes	yes	FALSE		3. Overall health record and growth monitoring	no	FALSE	0
0	<6m	1	vaccination	mother	3_completed_primary	housewife	TRUE	mother	card_present				yes	yes	yes	yes	yes	yes	yes	yes	yes	yes	yes	yes	FALSE		6. Don't Know/No Response	yes	TRUE	1
0	<6m	2	vaccination	mother	1_no_formal_education	3_farming	TRUE	mother	card_present																FALSE		5. Other	yes	TRUE	0
0	6-11m	1	routine_visit	mother	5_completed_secondary_school	housewife	TRUE	parental_concensus	card_present				yes	yes	yes	yes	yes	yes	yes	yes	yes	yes	yes	yes	FALSE		1. To know what vaccines the child has had and which ones are missing	yes	FALSE	1	1_public
0	16-23m	1	medical_consultation	mother	6_more_than_secondary	employee	TRUE	parental_concensus	card_forgotten	forgot															FALSE		1. To know what vaccines the child has had and which ones are missing	no	FALSE	0
0	12-15m	1	medical_consultation		5_completed_secondary_school	housewife	TRUE	mother	card_present				yes	yes	yes	yes	yes	unsure	yes	yes	yes	unsure			FALSE		1. To know what vaccines the child has had and which ones are missing	no	FALSE	0
0	<6m	2	medical_consultation	mother	3_completed_primary	housewife	TRUE	parental_concensus	card_present				yes	yes	yes	yes	yes	unsure	yes	yes	yes	unsure	yes	unsure	FALSE		3. Overall health record and growth monitoring	yes	FALSE	0
0	16-23m	2	vaccination	mother	3_completed_primary	housewife	TRUE	mother	card_present				yes	yes	yes	yes	yes	unsure	yes	yes	yes	unsure	yes	unsure	FALSE		1. To know what vaccines the child has had and which ones are missing	yes	TRUE	1	1_public
0	6-11m	2	routine_visit	mother	6_more_than_secondary	self_employed	TRUE	mother	card_present				yes	yes	yes	yes	yes	yes	yes	yes	yes	unsure	yes	unsure	FALSE		2. Birth certificate and/or identification	yes	FALSE	1	1_public
0	6-11m	1	vaccination	mother	3_completed_primary	self_employed	TRUE	parental_concensus	card_present				yes	yes	yes	yes	yes	yes	yes	yes	yes	unsure	yes	unsure	FALSE		1. To know what vaccines the child has had and which ones are missing	yes	FALSE	0
0	16-23m	2	other_reason_for_visit / routine	mother	6_more_than_secondary	employee	TRUE	parental_concensus	no_card		4_other														FALSE		1. To know what vaccines the child has had and which ones are missing	no	FALSE	1	1_public
0	6-11m	2	medical_consultation	father	3_completed_primary	self_employed	TRUE	parental_concensus	card_present				yes	yes	yes	yes	yes	unsure	yes	yes	yes	unsure	yes	unsure	FALSE		1. To know what vaccines the child has had and which ones are missing	yes	FALSE	1	1_public
0	6-11m	1	routine_visit	mother	3_completed_primary	self_employed	TRUE	parental_concensus	card_present				yes	yes	yes	yes	yes	yes	yes	yes	yes	unsure	yes	unsure	FALSE		3. Overall health record and growth monitoring	yes	FALSE	1	1_public
0	6-11m	1	child_only_accompanying	mother	3_completed_primary	housewife	TRUE	mother	card_forgotten	not_come_for_vaccination															FALSE		1. To know what vaccines the child has had and which ones are missing	no	FALSE	0
0	<6m	2	medical_consultation	mother	5_completed_secondary_school	housewife	TRUE	parental_concensus	card_forgotten	forgot															FALSE		1. To know what vaccines the child has had and which ones are missing	no	FALSE	0
0	12-15m	1	routine_visit	mother	6_more_than_secondary	employee	TRUE	mother	card_present				yes	yes	yes	yes	yes	yes	yes	yes	yes	unsure			FALSE		1. To know what vaccines the child has had and which ones are missing	yes	FALSE	0
0	6-11m	1	routine_visit	mother	6_more_than_secondary	employee	TRUE	parental_concensus	card_present				yes	yes	yes	yes	yes	yes	yes	yes	yes	unsure	yes	yes	FALSE		1. To know what vaccines the child has had and which ones are missing	yes	FALSE	0
0	16-23m	1	vaccination	mother	5_completed_secondary_school	housewife	TRUE	parental_concensus	card_present				yes	yes	yes	yes	yes	yes	yes	unsure	yes	unsure	yes	unsure	FALSE	FALSE	3. Overall health record and growth monitoring	yes	TRUE	0
0	16-23m	1	medical_consultation	mother	2_did_not_complete_primary_less_tha	employee	TRUE	mother	card_present				yes	yes	yes	yes	yes	yes	yes	yes	yes	unsure	yes	unsure	FALSE		3. Overall health record and growth monitoring	yes	FALSE	0
0	6-11m	1	vaccination	mother	5_completed_secondary_school	complete_secondary	TRUE	other / other relative	card_present				yes	yes	yes	yes	yes	unsure	yes	yes	yes	unsure	yes	unsure	FALSE		3. Overall health record and growth monitoring	yes	TRUE	0
0	<6m	2	vaccination	mother	3_completed_primary	housewife	TRUE	parental_concensus	card_present				yes	yes	yes	yes	no		no		no		no		FALSE		1. To know what vaccines the child has had and which ones are missing	yes	TRUE	1	1_public
0	<6m	1	vaccination	mother	5_completed_secondary_school	complete_secondary	TRUE	mother	card_present				no		no		no		no		no		no		FALSE		1. To know what vaccines the child has had and which ones are missing	yes	TRUE	0
0	16-23m	2	vaccination	mother	5_completed_secondary_school	self_employed	TRUE	mother	card_present				yes	yes	yes	yes	yes	yes	yes	yes	yes	unsure	yes	unsure	FALSE		3. Overall health record and growth monitoring	yes	TRUE	0
0	<6m	1	vaccination	mother	6_more_than_secondary	employee	TRUE	mother	card_present				yes	yes	yes	yes	no		yes	yes	no		no		FALSE		1. To know what vaccines the child has had and which ones are missing	yes	TRUE	0
0	<6m	2	vaccination	mother	5_completed_secondary_school	housewife	TRUE	father	card_present				yes	yes	yes	yes	no		no		no		no		FALSE		3. Overall health record and growth monitoring	yes	TRUE	0
0	<6m	2	vaccination	mother	2_did_not_complete_primary_less_tha	3_farming	TRUE	mother	card_present				yes	yes	yes	yes	yes		yes	yes	yes		yes	yes	TRUE	FALSE	2. Birth certificate and/or identification / 5. Other (Tx)	yes	TRUE	0
0	<6m	1	vaccination	mother	6_more_than_secondary	employee	TRUE	mother	card_present				yes	yes	yes	yes	yes		yes	yes	yes		yes		FALSE		3. Overall health record and growth monitoring / 4. Record and remind for return visit dates	yes	TRUE	1	1_public
0	<6m	1	vaccination	mother	2_did_not_complete_primary_less_tha	self_employed	TRUE	parental_concensus	card_present				yes	yes	yes	yes	yes		yes	yes	yes		yes	yes	FALSE		1. To know what vaccines the child has had and which ones are missing	yes	TRUE	1	1_public
0	6-11m		routine_visit	other_relationship	2_did_not_complete_primary_less_tha	self_employed	TRUE	parental_concensus	card_present				yes	yes	yes	yes	yes		yes	yes	yes		yes	yes	FALSE		5. Other (Tx)	yes	FALSE	0
0	<6m	1	vaccination	mother	3_completed_primary	3_farming	TRUE	parental_concensus	card_present				yes	yes	yes	yes	yes		yes	yes	yes	yes	yes	yes	FALSE		5. Other (Tx)	yes	TRUE	0
0	6-11m	2	routine_visit	mother	2_did_not_complete_primary_less_tha	self_employed	TRUE	mother	card_present				yes	yes	yes	yes	yes	unsure	yes	yes	yes		yes	yes	FALSE		5. Other (Tx)	yes	FALSE	0
0	<6m	1	vaccination	mother	2_did_not_complete_primary_less_tha	3_farming	TRUE	mother	card_present				yes	yes	yes	yes	yes		yes	yes	yes				FALSE		5. Other (Tx)	yes	TRUE	0
0	<6m	1	vaccination	mother	2_did_not_complete_primary_less_tha	3_farming	TRUE	parental_concensus	card_present				yes	yes	yes	yes	yes		yes	yes	yes		yes	yes	FALSE	FALSE	5. Other (Tx)	yes	TRUE	0
0	<6m	2	vaccination	mother	2_did_not_complete_primary_less_tha	housewife	TRUE	parental_concensus	card_present				yes	yes	yes	yes	yes		yes	yes			yes	yes	TRUE	FALSE	2. Birth certificate and/or identification	yes	TRUE	1
0	16-23m	2	medical_consultation	mother	5_completed_secondary_school	housewife	TRUE	mother	card_forgotten	forgot															FALSE		1. To know what vaccines the child has had and which ones are missing	no	FALSE	0
0	12-15m	2	child_only_accompanying	mother	3_completed_primary	employee	TRUE	mother	card_forgotten	didnt_know_importance															FALSE		1. To know what vaccines the child has had and which ones are missing	no	FALSE	0
0	16-23m	2	medical_consultation	mother	3_completed_primary	3_farming	TRUE	mother	card_present																FALSE		5. Other	no	FALSE	1	1_public
0	6-11m	1	routine_visit	mother	3_completed_primary	self_employed	TRUE	mother	card_forgotten	didnt_know_importance															FALSE		3. Overall health record and growth monitoring	yes	FALSE	1	1_public
0	12-15m	2	medical_consultation	mother	5_completed_secondary_school	self_employed	TRUE	mother	card_present				yes	yes	yes	yes	yes	yes	yes	yes	yes	unsure	yes	yes	FALSE		3. Overall health record and growth monitoring	yes	FALSE	0
0	16-23m	1	medical_consultation	mother	1_no_formal_education	housewife	TRUE	mother	card_forgotten	didnt_know_importance															FALSE		3. Overall health record and growth monitoring	no	FALSE	0
0	6-11m	2	vaccination	mother	3_completed_primary	housewife	TRUE	mother	card_present				yes	yes	yes	yes	yes	yes	yes	yes	yes	unsure	yes	yes	FALSE		5. Other	yes	TRUE	0
0	16-23m	2	child_hospitalized	brother_sister	3_completed_primary	complete_secondary	TRUE	mother	card_forgotten	didnt_know_importance															FALSE		2. Birth certificate and/or identification	yes	FALSE	0
0	6-11m	2	medical_consultation	mother	3_completed_primary	3_farming	TRUE	father	card_present																FALSE		5. Other	yes	FALSE	1	1_public
0	6-11m	1	medical_consultation	mother	3_completed_primary	housewife	FALSE	father	card_forgotten	didnt_know_importance															FALSE		5. Other	no	FALSE	0
0	12-15m	2	medical_consultation	mother	3_completed_primary	self_employed	TRUE	mother	card_forgotten	didnt_know_importance															FALSE		3. Overall health record and growth monitoring	no	FALSE	0
0	6-11m	2	medical_consultation	mother	3_completed_primary	housewife	TRUE	mother	card_present																FALSE		5. Other	no	FALSE	1	1_public
0	6-11m	2	medical_consultation	mother	5_completed_secondary_school	housewife	TRUE	mother	card_forgotten	didnt_know_importance															FALSE		5. Other	yes	FALSE	1	1_public
0	12-15m	2	child_only_accompanying	mother	3_completed_primary	housewife	TRUE	mother	card_forgotten	didnt_know_importance															TRUE	FALSE	3. Overall health record and growth monitoring	no	FALSE	0
0	<6m	1	vaccination	mother	3_completed_primary	housewife	TRUE	parental_concensus	card_present				yes	yes	yes	yes	yes		yes	yes	yes	unsure	yes	yes	FALSE		5. Other	yes	TRUE	0
0	16-23m	2	medical_consultation	mother	5_completed_secondary_school	3_farming	TRUE	mother	card_present				yes	yes	yes	yes	yes	yes	yes	yes	yes	unsure	yes	yes	FALSE		1. To know what vaccines the child has had and which ones are missing	yes	FALSE	0
0	12-15m	1	medical_consultation	mother	5_completed_secondary_school	3_farming	TRUE	parental_concensus	card_present				yes	yes	yes	yes	yes	yes	yes	yes	yes	unsure	yes	unsure	FALSE		3. Overall health record and growth monitoring	yes	FALSE	0
0	<6m	1	vaccination	mother	6_more_than_secondary	employee	TRUE	mother	card_present				yes	yes	yes	yes	no		yes	yes	no		no		FALSE		4. Record and remind for return visit dates / 5. Other (Tx)	yes	TRUE	0
0	<6m	2	vaccination	mother	3_completed_primary	housewife	TRUE	parental_concensus	card_present				yes	yes	yes	yes	yes	yes	yes	yes	yes	unsure	yes	unsure	FALSE		3. Overall health record and growth monitoring	yes	TRUE	0
0	16-23m	1		mother	3_completed_primary	3_farming	TRUE	parental_concensus	card_present																FALSE		1. To know what vaccines the child has had and which ones are missing	yes	FALSE	0
0	6-11m	1	medical_consultation	mother	3_completed_primary	3_farming	TRUE	parental_concensus	card_forgotten	forgot															FALSE		2. Birth certificate and/or identification	yes	FALSE	0
0	16-23m	1		mother	3_completed_primary	3_farming	TRUE	parental_concensus	card_present																FALSE		3. Overall health record and growth monitoring	no	FALSE	0
0	<6m	2	medical_consultation	mother	3_completed_primary	housewife	TRUE	parental_concensus	card_present																FALSE		1. To know what vaccines the child has had and which ones are missing	no	FALSE	0
0	12-15m	2	child_only_accompanying	mother	3_completed_primary	3_farming	TRUE	father	card_forgotten	not_come_for_vaccination															TRUE	TRUE	5. Other	no	FALSE	0
0	<6m	1		father	5_completed_secondary_school	3_farming	TRUE	parental_concensus	card_present																FALSE		1. To know what vaccines the child has had and which ones are missing	no		0
0	<6m	1	other_reason_for_visit / vaccination	mother	3_completed_primary	employee	TRUE	mother	card_present				yes	yes	yes	yes	yes	unsure	yes	yes	yes	yes	yes	unsure	FALSE			yes	TRUE	0
0	6-11m	2	routine_visit	mother	6_more_than_secondary	employee	TRUE	parental_concensus	card_present				yes	yes	yes	yes	yes	yes	yes	yes	yes	unsure	yes	yes	FALSE		1. To know what vaccines the child has had and which ones are missing	no	FALSE	0
0	<6m	1	vaccination	mother	3_completed_primary	complete_secondary	TRUE	father	card_present				yes	yes	yes	yes	yes	yes	yes	yes	yes	unsure	yes	unsure	FALSE		3. Overall health record and growth monitoring / 5. Other (how to care for child reference)	yes	TRUE	0
0	6-11m	1	vaccination	mother	6_more_than_secondary	employee	TRUE	mother	card_present				yes	yes	yes	yes	yes	yes	yes	yes	yes	unsure	yes	unsure	FALSE		1. To know what vaccines the child has had and which ones are missing / 3. Overall health record and growth monitoring / 4. Record and remind for return visit dates	yes	TRUE	0
0	6-11m	1	routine_visit	mother	5_completed_secondary_school	employee	TRUE	mother	card_present				yes	yes	yes	yes	yes	yes	yes	yes	yes	unsure	yes	unsure	FALSE		4. Record and remind for return visit dates	yes	FALSE	1	1_public
0	6-11m	1	routine_visit	mother	5_completed_secondary_school	employee	TRUE	mother	card_present				yes	yes	yes	yes	yes	yes	yes	yes	yes	unsure	yes	yes	FALSE			yes	FALSE	0
0	12-15m	2	medical_consultation	mother	2_did_not_complete_primary_less_tha	self_employed	TRUE	mother	card_present				yes	yes	yes	yes	yes	yes	yes	yes	no		no		FALSE		2. Birth certificate and/or identification	no	FALSE	0
0	16-23m	1	medical_consultation	mother	3_completed_primary	3_farming	TRUE	mother	card_present				yes		yes		yes	unsure	yes		yes	unsure	yes	yes	FALSE		3. Overall health record and growth monitoring	yes	FALSE	1	1_public
0	<6m	2	vaccination	mother	3_completed_primary	employee	TRUE	mother	card_present				yes	yes	yes	yes	yes	unsure	yes	unsure	yes	unsure	yes	unsure	FALSE		2. Birth certificate and/or identification	yes	TRUE	0
0	<6m	1	vaccination	mother	3_completed_primary	housewife	TRUE	parental_concensus	card_present				yes	yes	yes	yes	yes	unsure	yes	unsure	no		no		FALSE		1. To know what vaccines the child has had and which ones are missing	yes	TRUE	0
0	16-23m	1	medical_consultation	mother	5_completed_secondary_school	3_farming	TRUE	mother	card_present				yes	yes	yes	yes	yes	yes	yes	yes	yes	unsure	yes	yes	FALSE		1. To know what vaccines the child has had and which ones are missing	no	FALSE	0
0	<6m	1	vaccination	mother	6_more_than_secondary	housewife	FALSE	other / other relative	card_present				yes	yes	yes	yes	yes	unsure	yes	unsure	no		no		FALSE		3. Overall health record and growth monitoring	yes	TRUE	0
0	16-23m	1	vaccination	mother	3_completed_primary	3_farming	TRUE	parental_concensus	card_present				yes	yes	yes	yes	yes	unsure	yes	yes	yes	unsure	yes	yes	FALSE		3. Overall health record and growth monitoring	yes	TRUE	0
0	<6m	1	medical_consultation	mother	3_completed_primary	employee	TRUE	mother	card_present				yes	yes	yes	yes	yes	unsure	yes	unsure	no		no		FALSE		3. Overall health record and growth monitoring	no	FALSE	0
0	<6m	2	vaccination	mother	3_completed_primary	housewife	TRUE	mother	card_present				yes	yes	yes	yes	yes	unsure	yes	yes	no		no		FALSE		3. Overall health record and growth monitoring	yes	TRUE	0
0	6-11m	2	routine_visit	mother	3_completed_primary	self_employed	TRUE	mother	card_present				yes	yes	yes	yes	yes	unsure	yes	yes	yes	unsure	yes	unsure	FALSE		3. Overall health record and growth monitoring	yes	FALSE	1	1_public
0	6-11m	2	routine_visit	mother	3_completed_primary	3_farming	TRUE	parental_concensus	card_present				yes	yes	yes	yes	yes	yes	yes	yes	yes	unsure	yes	yes	FALSE		3. Overall health record and growth monitoring	yes	FALSE	0
0	<6m	2	vaccination	mother	3_completed_primary	self_employed	TRUE	parental_concensus	card_present				yes	yes	yes	yes	yes	unsure	yes	yes	yes	unsure	yes	unsure	FALSE		3. Overall health record and growth monitoring	yes	TRUE	0
0	<6m	2	vaccination	mother	3_completed_primary	3_farming	TRUE	parental_concensus	card_present				yes	yes	yes	yes	yes	unsure	yes	yes					FALSE		1. To know what vaccines the child has had and which ones are missing	yes	TRUE	0
0	12-15m	2	routine_visit	mother	3_completed_primary	housewife	TRUE	mother	card_present				yes	yes	yes	yes	yes	yes	yes	yes	yes	unsure	yes	unsure	FALSE		1. To know what vaccines the child has had and which ones are missing	yes	FALSE	1	1_public
0	6-11m	2	routine_visit	mother	3_completed_primary	housewife	TRUE	parental_concensus	card_present				no		yes	yes	no		no		no		no		FALSE		1. To know what vaccines the child has had and which ones are missing	yes	FALSE	0
0	6-11m	2	vaccination	mother	3_completed_primary	3_farming	TRUE	mother	card_forgotten																FALSE		1. To know what vaccines the child has had and which ones are missing	yes	TRUE	0
0	12-15m	2	medical_consultation	mother	3_completed_primary	self_employed	TRUE	mother	no_card		1_i_lost_it															TRUE	1. To know what vaccines the child has had and which ones are missing	no	FALSE	0
0	<6m	1	routine_visit	mother	3_completed_primary	housewife	TRUE	mother	card_forgotten																FALSE		1. To know what vaccines the child has had and which ones are missing	yes	FALSE	0
0	<6m	2	vaccination	mother	3_completed_primary	housewife	TRUE	mother	card_forgotten																FALSE		1. To know what vaccines the child has had and which ones are missing	yes	TRUE	0
0	<6m	2	vaccination	mother	3_completed_primary	self_employed	TRUE	mother	card_present				yes	yes	yes	yes	yes	yes	yes	yes	yes	yes	yes	yes	FALSE		1. To know what vaccines the child has had and which ones are missing	yes	TRUE	0
0	6-11m	1	medical_consultation	mother	3_completed_primary	self_employed	TRUE	mother	card_present				yes	yes	yes	yes	yes	yes	yes	yes	yes	yes	yes		FALSE		1. To know what vaccines the child has had and which ones are missing	yes	FALSE	0
0	<6m	1	vaccination	mother	3_completed_primary	3_farming	TRUE	parental_concensus	card_forgotten																FALSE			yes	TRUE	0
0	12-15m	1	routine_visit	mother	3_completed_primary	housewife	TRUE	mother	card_forgotten	didnt_know_importance															FALSE		1. To know what vaccines the child has had and which ones are missing	no	FALSE	0
0	6-11m	2	medical_consultation	mother	5_completed_secondary_school	self_employed	TRUE	mother	card_present				yes	yes	yes	yes	yes	yes	yes	yes	yes	yes	yes	yes	FALSE		6. Don't Know/No Response	no	FALSE	0
0	12-15m	2	medical_consultation	mother	5_completed_secondary_school	housewife	TRUE	mother	card_present				yes	yes	yes	yes	yes	yes	yes	yes	yes	yes	yes	yes	FALSE		1. To know what vaccines the child has had and which ones are missing	yes	FALSE	0
0	<6m	1	medical_consultation	mother	5_completed_secondary_school	boss_employer	TRUE	mother	card_present				yes	yes	yes	yes	yes	yes	yes	yes	yes	yes	yes	yes	FALSE		6. Don't Know/No Response	no	FALSE	0
0	6-11m	2	medical_consultation	mother	3_completed_primary	housewife	TRUE	mother	card_forgotten	didnt_know_importance															FALSE		1. To know what vaccines the child has had and which ones are missing	no	FALSE	0
0	16-23m	1	routine_visit	mother	3_completed_primary	housewife	TRUE	mother	card_forgotten																FALSE		1. To know what vaccines the child has had and which ones are missing	yes	TRUE	0
0	6-11m	2	routine_visit	mother	5_completed_secondary_school	housewife	TRUE	parental_concensus	card_present				yes	yes	yes	yes	yes	yes	yes	yes	yes	unsure	yes	yes	FALSE		4. Record and remind for return visit dates	yes	FALSE	0
0	<6m	2	vaccination	mother	6_more_than_secondary	complete_secondary	TRUE	mother	card_present				yes	yes	yes	yes	no		no		no		yes	yes	FALSE		4. Record and remind for return visit dates	yes	TRUE	0
0	<6m	2	other_reason_for_visit / vaccination	mother	6_more_than_secondary	housewife	TRUE	mother	card_present				yes	yes	yes	yes	yes	yes	yes	yes	yes	unsure	yes	unsure	FALSE			yes	TRUE	0
0	6-11m	2	vaccination	mother	5_completed_secondary_school	self_employed	TRUE	mother	card_present				yes	yes	yes	yes	yes	unsure	yes	yes	yes	unsure	yes	unsure	FALSE		1. To know what vaccines the child has had and which ones are missing	yes	TRUE	0
0	6-11m	2	vaccination	mother	3_completed_primary	self_employed	TRUE	parental_concensus	card_present				yes	yes	yes	yes	yes	yes	yes	yes	yes	unsure			FALSE		1. To know what vaccines the child has had and which ones are missing	yes	TRUE	0
0	6-11m	2	routine_visit	mother	1_no_formal_education	housewife	TRUE	father	card_present				yes	yes	yes	yes	yes	unsure	yes	yes	yes	unsure	yes	unsure	FALSE		6. Don't Know/No Response	yes	FALSE	0
0	<6m	1	vaccination	mother	5_completed_secondary_school	complete_secondary	TRUE	other_relatives	card_present				yes	yes	yes	yes	yes	unsure	yes	yes	yes	unsure	yes	unsure	FALSE		1. To know what vaccines the child has had and which ones are missing	yes	TRUE	0
0	<6m	1	medical_consultation	mother	2_did_not_complete_primary_less_tha	self_employed	TRUE	mother	card_present				yes	yes	yes	yes	yes	unsure	yes	yes	yes	unsure	yes	unsure	FALSE		6. Don't Know/No Response	yes	FALSE	0
0	6-11m	1	routine_visit	mother	3_completed_primary	complete_secondary	TRUE	other_relatives	card_present				yes	yes	yes	yes	yes	yes	yes	yes	yes	unsure	yes	unsure	FALSE		1. To know what vaccines the child has had and which ones are missing	yes	FALSE	0
0	16-23m	2	medical_consultation	mother	3_completed_primary	employee	TRUE	parental_concensus	card_present				yes	yes	yes	yes	yes	yes	yes	yes	yes	unsure	yes	unsure	FALSE		1. To know what vaccines the child has had and which ones are missing	no	FALSE	0
0	16-23m	1	routine_visit	mother	6_more_than_secondary	employee	TRUE	mother	card_present				yes	yes	yes	yes	yes	yes	yes	yes	yes	unsure	yes	unsure	FALSE		1. To know what vaccines the child has had and which ones are missing	yes	FALSE	0
0	12-15m	1	medical_consultation	mother	3_completed_primary	complete_secondary	TRUE	mother	card_present				yes	unsure	yes	unsure	yes	unsure	yes	unsure	yes	unsure	yes	unsure	TRUE	TRUE	1. To know what vaccines the child has had and which ones are missing	yes	FALSE	0
0	<6m	2	vaccination	mother	3_completed_primary	complete_secondary	TRUE	mother	card_present				yes	yes	yes	yes	yes	unsure	yes	yes	yes	unsure	yes	yes	FALSE		1. To know what vaccines the child has had and which ones are missing	yes	TRUE	0
0	<6m	2	routine_visit	mother	3_completed_primary	housewife	TRUE	mother	card_present				yes	yes	yes	yes	yes	unsure	yes	yes	yes	unsure	yes	unsure	TRUE		1. To know what vaccines the child has had and which ones are missing	yes	FALSE	0
0	12-15m	2	medical_consultation		3_completed_primary	complete_secondary	TRUE	mother	card_present				yes	yes	yes	yes	yes	unsure	yes	yes	yes	unsure	yes	unsure	FALSE		1. To know what vaccines the child has had and which ones are missing	yes	FALSE	0
0	<6m		medical_consultation	mother	3_completed_primary	housewife	TRUE	mother	card_present				yes	yes	yes	yes	yes	unsure	yes	yes	yes	unsure	yes	unsure	FALSE		5. Other (Tx)	yes	FALSE	0
0	12-15m	1	medical_consultation	mother	3_completed_primary	self_employed	TRUE	mother	card_present				yes	yes	yes	yes	yes	unsure	yes	yes	no		yes	yes	FALSE		6. Don't Know/No Response	yes	FALSE	0
0	12-15m	2	routine_visit		3_completed_primary	complete_secondary	TRUE	parental_concensus	card_present				yes	yes	yes	yes	yes	yes	yes	yes	yes	unsure	yes	yes	FALSE		6. Don't Know/No Response	yes	FALSE	0
0	<6m	1	vaccination	mother	3_completed_primary	complete_secondary	TRUE	other_relatives	card_present				yes	yes	yes	yes	yes	unsure	yes	yes	yes	unsure	yes	yes	FALSE		1. To know what vaccines the child has had and which ones are missing	yes	TRUE	0
0	<6m	1	medical_consultation	mother	6_more_than_secondary	housewife	TRUE	parental_concensus	card_present				yes	yes	yes	yes	yes	unsure	yes	yes	yes	unsure	yes	yes	FALSE		1. To know what vaccines the child has had and which ones are missing	yes	FALSE	0
0	6-11m	2	routine_visit	mother	5_completed_secondary_school	self_employed	TRUE	parental_concensus	card_present				yes	yes	yes	yes	yes	unsure	yes	yes	yes	unsure	yes	yes	FALSE		1. To know what vaccines the child has had and which ones are missing	yes	FALSE	0
0	16-23m	2	routine_visit	mother	3_completed_primary	self_employed	TRUE	parental_concensus																	FALSE		1. To know what vaccines the child has had and which ones are missing	yes	FALSE	0
0	<6m	2	vaccination	mother	3_completed_primary	housewife	TRUE	parental_concensus	card_present				yes	yes	yes	yes	yes	yes	yes	yes	yes	unsure	yes	unsure	FALSE		4. Record and remind for return visit dates	yes	TRUE	1	1_public
0	<6m	1	vaccination	mother	2_did_not_complete_primary_less_tha	3_farming	TRUE	parental_concensus	card_present				yes	yes	yes	yes	yes	yes	yes	yes	yes		yes	yes	FALSE		1. To know what vaccines the child has had and which ones are missing / 2. Birth certificate and/or identification / 3. Overall health record and growth monitoring	yes	TRUE	1	1_public
0	<6m	1	vaccination	mother	2_did_not_complete_primary_less_tha	housewife	TRUE	parental_concensus	card_present				yes	yes	yes	yes	yes	unsure	yes	yes	yes	unsure	yes	yes	TRUE	FALSE	5. Other (Tx)	yes	TRUE	0
0	6-11m	1	vaccination	mother	2_did_not_complete_primary_less_tha	housewife	TRUE	parental_concensus	card_present				yes	yes	yes	yes	yes	yes	yes	yes	yes		yes	yes	FALSE		6. Don't Know/No Response	yes	TRUE	0
0	12-15m	2	vaccination	mother	2_did_not_complete_primary_less_tha	housewife	TRUE	parental_concensus	card_present				yes	yes	yes	yes	yes	yes	yes	yes	yes		yes	yes	FALSE		6. Don't Know/No Response	yes	TRUE	1	1_public
0	<6m	2	routine_visit		3_completed_primary		TRUE	parental_concensus	card_present				yes	yes	yes	yes	yes	yes	yes	yes	yes		yes	yes	FALSE		1. To know what vaccines the child has had and which ones are missing	yes	FALSE	0
0	<6m	2	vaccination	mother	2_did_not_complete_primary_less_tha	3_farming	TRUE	parental_concensus	card_present				yes	yes	yes	yes	yes	yes	yes	yes	yes		yes	yes	FALSE		1. To know what vaccines the child has had and which ones are missing	yes	TRUE	1	1_public
0	<6m	1	vaccination	mother	3_completed_primary	complete_secondary	TRUE	other / other relative	card_present				yes	yes	yes	yes	yes	yes	yes	yes	yes		yes	yes	FALSE		6. Don't Know/No Response	yes	TRUE	1	1_public
0	<6m	1	vaccination	mother	3_completed_primary	housewife	TRUE	parental_concensus	card_present				yes	yes	yes	yes	yes	unsure	yes	yes	yes	unsure	yes	yes	TRUE		1. To know what vaccines the child has had and which ones are missing	yes	TRUE	0
0	6-11m	2	vaccination	mother	2_did_not_complete_primary_less_tha	housewife	TRUE	parental_concensus	card_present				yes	yes	yes	yes	yes	yes	yes	yes	yes	unsure	yes	yes	FALSE		1. To know what vaccines the child has had and which ones are missing	yes	TRUE	0
0	<6m	1	medical_consultation	mother	1_no_formal_education	3_farming	TRUE	mother	card_forgotten	not_come_for_vaccination															FALSE		1. To know what vaccines the child has had and which ones are missing	no	FALSE	0
0	<6m	1	medical_consultation	mother	1_no_formal_education	3_farming	TRUE	mother	card_forgotten	not_come_for_vaccination															FALSE		1. To know what vaccines the child has had and which ones are missing	yes	FALSE	1	2_private
0	6-11m	2	medical_consultation	mother	1_no_formal_education	3_farming	TRUE	parental_concensus	card_forgotten	not_come_for_vaccination															FALSE		1. To know what vaccines the child has had and which ones are missing	no	FALSE	1	2_private
0	16-23m	1	routine_visit	mother	3_completed_primary	employee	TRUE	mother	card_present				yes		yes		yes		yes		yes		yes		FALSE		1. To know what vaccines the child has had and which ones are missing	yes	FALSE	0
0	16-23m	1	medical_consultation	other_relationship	3_completed_primary	housewife	TRUE	other_relatives	card_present				yes	yes	yes	yes	yes		yes	yes	yes		yes		FALSE		1. To know what vaccines the child has had and which ones are missing	no	FALSE	0
0	<6m	2	medical_consultation	mother	6_more_than_secondary	self_employed	TRUE	mother	card_present				yes		yes	yes	yes		yes	yes	yes		yes		FALSE		3. Overall health record and growth monitoring / 5. Other (Tx)	yes	FALSE	0
0	6-11m	2	vaccination	mother	3_completed_primary	self_employed	TRUE	mother	card_present				yes	yes	yes	yes	yes		yes	yes	yes		yes		FALSE		5. Other (Tx)	yes	FALSE	0
0	12-15m	1	medical_consultation	mother	3_completed_primary	housewife	TRUE	parental_concensus	card_present				yes		yes	yes	yes		yes	yes	yes		yes		FALSE		1. To know what vaccines the child has had and which ones are missing	no	FALSE	0
0	6-11m	1	medical_consultation	mother	5_completed_secondary_school	self_employed	TRUE	parental_concensus	card_present				yes		yes	yes	yes		yes	yes	yes		yes		FALSE		1. To know what vaccines the child has had and which ones are missing / 3. Overall health record and growth monitoring	yes	FALSE	0
0	<6m	1	medical_consultation	mother	3_completed_primary	housewife	TRUE	parental_concensus	card_present				no		yes	yes	no		yes	yes	no		no		FALSE		3. Overall health record and growth monitoring	yes	FALSE	0
0	<6m	2	medical_consultation	mother	3_completed_primary	3_farming	TRUE	parental_concensus	card_forgotten	forgot															FALSE		1. To know what vaccines the child has had and which ones are missing	no	FALSE	0
0	<6m	1	medical_consultation	mother	3_completed_primary	housewife	TRUE	other	card_present				no		yes	yes	no		yes	unsure	no		no		FALSE		3. Overall health record and growth monitoring	yes	FALSE	0
0	6-11m	1	medical_consultation	mother	3_completed_primary	self_employed	TRUE	mother	card_present				yes	yes	yes	yes	yes		yes	yes	yes		yes		FALSE		3. Overall health record and growth monitoring	yes	FALSE	0
0	16-23m	1	medical_consultation	mother	3_completed_primary	housewife	TRUE	parental_concensus	card_forgotten	not_come_for_vaccination															FALSE		5. Other (Tx)	yes	FALSE	0
0	16-23m	2	medical_consultation	mother	5_completed_secondary_school	self_employed	TRUE	mother	card_present				yes	yes	yes	yes	yes	yes	yes	yes	yes		yes	yes	FALSE		2. Birth certificate and/or identification / 3. Overall health record and growth monitoring / 4. Record and remind for return visit dates	yes	FALSE	0
0	12-15m	1	vaccination	mother	5_completed_secondary_school	employee	TRUE	parental_concensus	card_present				yes	yes	yes	yes	yes	yes	yes	yes	yes	unsure	yes	unsure	FALSE		1. To know what vaccines the child has had and which ones are missing	yes	FALSE	0
0	<6m	2	vaccination	mother	5_completed_secondary_school	housewife	TRUE	parental_concensus	card_present				yes	yes	yes	yes	yes	unsure	yes	yes	yes	unsure			FALSE		1. To know what vaccines the child has had and which ones are missing	yes	FALSE	0
0	6-11m	1	vaccination	mother	2_did_not_complete_primary_less_tha	self_employed	TRUE	parental_concensus	card_present				yes	yes	yes	yes	yes	yes	yes	yes	yes	unsure	yes	unsure	FALSE		1. To know what vaccines the child has had and which ones are missing	yes	FALSE	0
0	6-11m	2	vaccination	mother	5_completed_secondary_school	housewife	TRUE	parental_concensus	card_present				yes	yes	yes	yes	yes	yes	yes	yes	yes	unsure	yes	yes	FALSE		1. To know what vaccines the child has had and which ones are missing	yes	TRUE	0
0	<6m	2	vaccination	mother	5_completed_secondary_school	employee	TRUE	parental_concensus	card_present				yes	yes	yes	yes	yes	yes	yes	unsure	yes	unsure	yes	unsure	FALSE	FALSE	1. To know what vaccines the child has had and which ones are missing	yes	FALSE	0
0	12-15m	2	routine_visit	mother	3_completed_primary	self_employed	TRUE	parental_concensus	card_present				yes	yes	yes	yes	yes	yes	yes	yes	yes	unsure	yes	unsure	FALSE		3. Overall health record and growth monitoring / 5. Other (Tx)	yes	FALSE	0
0	<6m	2	vaccination	mother	5_completed_secondary_school	employee	TRUE	parental_concensus	card_present				yes	yes	yes	yes	yes	unsure	yes	yes	yes	unsure	yes	unsure	FALSE		3. Overall health record and growth monitoring	yes	TRUE	0
0	6-11m	2	routine_visit	mother	5_completed_secondary_school	employee	TRUE	parental_concensus	card_present				yes	yes	yes	yes	yes	unsure	yes	unsure	yes	unsure	yes	unsure	FALSE	FALSE	1. To know what vaccines the child has had and which ones are missing	yes	FALSE	0
0	<6m	1	vaccination	mother	5_completed_secondary_school	housewife	TRUE	parental_concensus	card_present				no	unsure	no		no		no		no		no		FALSE		1. To know what vaccines the child has had and which ones are missing	yes	TRUE	0
0	<6m	2	medical_consultation	mother	2_did_not_complete_primary_less_tha	housewife	TRUE	mother	card_present				no	unsure	no		no		no		no		no					yes	TRUE	0
0	<6m	2	vaccination	mother	5_completed_secondary_school	housewife	TRUE	mother	card_present				yes	yes	yes	yes	yes	unsure	yes	yes	yes	unsure	yes	unsure	FALSE		1. To know what vaccines the child has had and which ones are missing	yes	TRUE	0
0	16-23m	2	medical_consultation	mother	5_completed_secondary_school	self_employed	TRUE	mother	card_present				yes	yes	yes	yes	yes	yes	yes	yes	yes	unsure	yes	unsure	FALSE		1. To know what vaccines the child has had and which ones are missing	yes	FALSE	0
0	12-15m	1	medical_consultation	brother_sister	3_completed_primary	3_farming	TRUE	parental_concensus	card_present				yes	yes	yes	yes	yes	unsure	yes	yes	yes	unsure	yes	unsure	FALSE		1. To know what vaccines the child has had and which ones are missing	yes	FALSE	0
0	<6m	1	vaccination	mother	3_completed_primary	self_employed	TRUE	father	card_present				no		no		no		no		no		no		FALSE		1. To know what vaccines the child has had and which ones are missing	yes	TRUE	1	1_public
0	6-11m	1	child_only_accompanying	mother	2_did_not_complete_primary_less_tha	housewife	TRUE	mother	card_present				yes	yes	yes	yes	yes	yes	yes	yes	yes	unsure	yes	unsure	FALSE		5. Other (Tx)	yes	FALSE	0
0	6-11m	1	vaccination	mother	3_completed_primary	housewife	TRUE	parental_concensus	card_present				no	unsure	no		no		no		no		no		FALSE		5. Other (Tx)	yes	FALSE	0
0	6-11m	1	medical_consultation	mother	5_completed_secondary_school	housewife	TRUE	parental_concensus	card_present				yes	yes	yes	yes	yes	unsure	yes	yes	yes	unsure	yes	unsure	FALSE		1. To know what vaccines the child has had and which ones are missing	yes	FALSE	0
0	6-11m		medical_consultation	mother	3_completed_primary	housewife	TRUE	mother	card_present				no	unsure	no		no		no		no		no		FALSE		6. Don't Know/No Response	yes	FALSE	0
0	16-23m	2	medical_consultation	mother	5_completed_secondary_school	self_employed	TRUE	parental_concensus	card_present				yes	yes	yes	yes	yes	yes	yes	yes	yes	unsure	yes	unsure	FALSE		5. Other (reference)	yes	FALSE	0
0	6-11m	1	medical_consultation	mother	2_did_not_complete_primary_less_tha	housewife	TRUE	mother	card_forgotten	forgot															FALSE		1. To know what vaccines the child has had and which ones are missing	no	FALSE	0
0	UNKNOWN	1	medical_consultation	mother	2_did_not_complete_primary_less_tha	housewife	TRUE	mother	card_forgotten	didnt_know_importance															FALSE		1. To know what vaccines the child has had and which ones are missing	no	FALSE	1	1_public
0	<6m	1	child_only_accompanying	mother	2_did_not_complete_primary_less_tha	housewife	TRUE	mother	card_forgotten	didnt_know_importance															FALSE		1. To know what vaccines the child has had and which ones are missing	no	FALSE	0
0	<6m	1	medical_consultation	mother	1_no_formal_education	housewife	TRUE	mother	card_forgotten	forgot															FALSE		1. To know what vaccines the child has had and which ones are missing	yes	FALSE	0
0	12-15m	1	medical_consultation	mother	1_no_formal_education	housewife	TRUE	mother	card_present				yes	yes	yes	yes	yes	yes	yes	yes	yes	yes	yes	yes	FALSE		1. To know what vaccines the child has had and which ones are missing	no	FALSE	0
0	<6m	1	medical_consultation	mother	1_no_formal_education	housewife	TRUE	mother	card_forgotten	forgot															FALSE		1. To know what vaccines the child has had and which ones are missing	no	FALSE	1	1_public
0	6-11m	1	medical_consultation		3_completed_primary	housewife	TRUE	mother	card_present				yes	yes	yes	yes	yes	yes	yes	yes	yes	yes	yes	yes	FALSE		1. To know what vaccines the child has had and which ones are missing	yes	FALSE	0
0	16-23m	2	medical_consultation	mother	1_no_formal_education	housewife	TRUE	mother	card_forgotten	not_come_for_vaccination															FALSE		6. Don't Know/No Response	no	FALSE	1	1_public
0	<6m	1	medical_consultation	mother	1_no_formal_education	housewife	TRUE	parental_concensus	card_present				yes		yes	yes	no		yes		no		yes		FALSE		1. To know what vaccines the child has had and which ones are missing	no	FALSE	1	1_public
0	16-23m	1	medical_consultation	mother	1_no_formal_education	housewife	TRUE	mother	no_card		1_i_lost_it															FALSE	1. To know what vaccines the child has had and which ones are missing	no	FALSE	1	1_public
0	<6m	1	medical_consultation	mother	1_no_formal_education	housewife	TRUE	mother	card_forgotten	at_school_daycare															FALSE		6. Don't Know/No Response	no	FALSE	1	1_public
0	<6m	2	child_only_accompanying		3_completed_primary	housewife	TRUE	mother	no_card		1_i_lost_it															FALSE	1. To know what vaccines the child has had and which ones are missing	no	FALSE	0
0	12-15m	1	medical_consultation	mother	1_no_formal_education	housewife	TRUE	mother	card_forgotten	not_come_for_vaccination															FALSE		1. To know what vaccines the child has had and which ones are missing	no	FALSE	1	1_public
0	<6m	1	medical_consultation	mother	1_no_formal_education	housewife	TRUE	mother	card_present				yes	yes	yes	yes	yes		yes	yes	yes	yes	yes	yes	FALSE		1. To know what vaccines the child has had and which ones are missing	no	FALSE	0
0	<6m	2	medical_consultation	mother	1_no_formal_education	housewife	TRUE	parental_concensus	card_present				no		no		no		no		no		no		FALSE		6. Don't Know/No Response	no	FALSE	0
0	UNKNOWN	1	medical_consultation	mother	1_no_formal_education	housewife	TRUE	mother	card_forgotten	didnt_know_importance															FALSE		1. To know what vaccines the child has had and which ones are missing	no	FALSE	0
0	<6m	1	medical_consultation	mother	1_no_formal_education	housewife	FALSE	mother	card_forgotten																			no	FALSE	0
0	16-23m	1	medical_consultation	mother	1_no_formal_education	housewife	TRUE	mother	card_forgotten	not_come_for_vaccination															FALSE		1. To know what vaccines the child has had and which ones are missing	no	FALSE	1	1_public
0	<6m	1	medical_consultation	mother	3_completed_primary	housewife	TRUE	mother	card_present				yes	yes	yes	yes	yes		yes	yes	yes		yes	yes	FALSE		6. Don't Know/No Response	no	FALSE	0
0	<6m	2	vaccination	mother	3_completed_primary	housewife	TRUE	mother	card_present				yes	yes	yes	yes	yes		yes	yes	yes		yes	yes	FALSE		1. To know what vaccines the child has had and which ones are missing	yes	TRUE	1	1_public
0	12-15m	1	medical_consultation	mother	2_did_not_complete_primary_less_tha	housewife	TRUE	parental_concensus	card_forgotten	didnt_know_importance															FALSE		1. To know what vaccines the child has had and which ones are missing	no	FALSE	1	1_public
0	6-11m	1	vaccination	mother	3_completed_primary	3_farming	TRUE	parental_concensus	card_present				yes	yes	yes	yes	yes	yes	yes	yes	yes		yes	yes	FALSE		6. Don't Know/No Response	yes	TRUE	1	1_public
0	6-11m	1	routine_visit	mother	3_completed_primary	3_farming	TRUE	parental_concensus	card_present				yes	yes	yes	yes	yes	yes	yes	yes	yes		yes		TRUE	TRUE	1. To know what vaccines the child has had and which ones are missing	yes	FALSE	1	1_public
0	<6m	1	child_only_accompanying	mother	5_completed_secondary_school	housewife	TRUE	parental_concensus	card_present				yes	yes	yes	yes			yes	yes	yes		yes		FALSE		1. To know what vaccines the child has had and which ones are missing	yes	FALSE	1	1_public
0	<6m	2	child_only_accompanying	mother	5_completed_secondary_school	housewife	TRUE	parental_concensus	card_forgotten																FALSE		1. To know what vaccines the child has had and which ones are missing	no	FALSE	0
0	<6m	1	child_only_accompanying	mother	3_completed_primary	employee	TRUE	parental_concensus	card_present																FALSE		1. To know what vaccines the child has had and which ones are missing	no	FALSE	0
0	<6m	1	medical_consultation	mother	3_completed_primary	housewife	TRUE	parental_concensus	card_present				yes		yes								yes		FALSE		1. To know what vaccines the child has had and which ones are missing	yes	FALSE	0
0	12-15m	2	vaccination	mother	5_completed_secondary_school	employee	TRUE	parental_concensus	card_present				yes	yes	yes	yes	yes	yes	yes	yes	yes	yes	yes	yes	TRUE	FALSE	1. To know what vaccines the child has had and which ones are missing	yes	TRUE	0
0	6-11m	2	vaccination	mother	1_no_formal_education	housewife	TRUE	parental_concensus	card_present				yes	yes	yes	yes	yes	yes	yes	yes	yes	yes	yes	yes	FALSE		1. To know what vaccines the child has had and which ones are missing	yes	TRUE	0
1	UNKNOWN								card_present
0	<6m	2	vaccination	mother	3_completed_primary	housewife	TRUE	mother	card_present																FALSE		1. To know what vaccines the child has had and which ones are missing	yes	TRUE	0
0	12-15m	1	vaccination	mother	5_completed_secondary_school	housewife	TRUE	parental_concensus	card_present																TRUE	FALSE	1. To know what vaccines the child has had and which ones are missing	yes	TRUE	0
0	<6m	1	vaccination	mother	2_did_not_complete_primary_less_tha	housewife	FALSE	mother	card_present				yes	yes	yes	yes	no		no		no		yes	yes	FALSE		1. To know what vaccines the child has had and which ones are missing	yes	TRUE	0
0	<6m	1	medical_consultation	mother	3_completed_primary	employee	TRUE	parental_concensus	card_present				yes	yes	yes	yes	yes	yes	yes	yes	yes	yes	yes	yes	FALSE		1. To know what vaccines the child has had and which ones are missing	yes	FALSE	0
0	<6m	1	vaccination	mother	1_no_formal_education	housewife	TRUE	parental_concensus	card_present																FALSE		6. Don't Know/No Response	yes	TRUE	0
0	16-23m	1	medical_consultation	mother	5_completed_secondary_school	housewife	TRUE	parental_concensus	card_present				yes	yes	yes	yes	yes	yes	yes	yes	yes	yes	yes	yes	FALSE		1. To know what vaccines the child has had and which ones are missing	yes	FALSE	0
0	<6m	1	vaccination	mother	1_no_formal_education	housewife	TRUE	parental_concensus	card_present																TRUE	FALSE	1. To know what vaccines the child has had and which ones are missing	yes	TRUE	0
0	<6m	2	vaccination	mother	3_completed_primary	housewife	TRUE	parental_concensus	card_present				yes	yes	yes	yes	yes		yes	yes	yes		yes	yes	FALSE		1. To know what vaccines the child has had and which ones are missing	yes	TRUE	1	1_public
0	6-11m	1	routine_visit	other_relationship	5_completed_secondary_school	housewife	TRUE	parental_concensus	card_present				yes	yes	yes	yes	yes	unsure	yes	unsure	yes	yes	yes	yes	FALSE		5. Other (Tx)	yes	FALSE	0
0	6-11m	1	routine_visit	mother	5_completed_secondary_school	housewife	TRUE	parental_concensus	card_present				yes	yes	yes	yes	yes		yes	yes	yes		yes	yes	FALSE		1. To know what vaccines the child has had and which ones are missing	yes	FALSE	0
0	<6m	1	other_reason_for_visit	other_relationship	2_did_not_complete_primary_less_tha	housewife	FALSE	parental_concensus	card_present				yes	yes	yes	yes	yes	unsure	yes	unsure	yes		yes	yes	FALSE		1. To know what vaccines the child has had and which ones are missing	yes	TRUE	0
0	<6m	2	vaccination	mother	5_completed_secondary_school	employee	TRUE	other_relatives	card_present				yes	yes	yes	yes	yes	unsure	yes	unsure	yes	unsure	yes	yes	FALSE		1. To know what vaccines the child has had and which ones are missing	yes	TRUE	0
0	<6m	2	vaccination	mother	3_completed_primary	self_employed	TRUE	parental_concensus	card_present				yes	yes	yes	yes	yes	unsure	yes	unsure	yes	unsure	yes	unsure	FALSE		1. To know what vaccines the child has had and which ones are missing	yes	TRUE	0
0	<6m	2	medical_consultation	mother	5_completed_secondary_school	self_employed	TRUE	parental_concensus	card_present				yes	yes	yes	yes	yes	yes	yes	yes	yes	yes	yes	yes	FALSE		1. To know what vaccines the child has had and which ones are missing	yes	FALSE	0
0	12-15m	2	medical_consultation	mother	5_completed_secondary_school	housewife	TRUE	parental_concensus	card_present				yes	yes	yes	yes	yes	yes	yes	yes	yes	yes	yes	yes	FALSE		1. To know what vaccines the child has had and which ones are missing	no	FALSE	0
0	16-23m	2	vaccination	mother	5_completed_secondary_school	housewife	TRUE	mother	card_present				yes	yes	yes	yes	yes	yes	yes	yes	yes	yes	yes	yes	FALSE		1. To know what vaccines the child has had and which ones are missing	yes	FALSE	0
0	6-11m	1	child_only_accompanying	mother	5_completed_secondary_school	housewife	TRUE	mother	card_present				yes	yes	yes	yes	yes	yes	yes	yes	yes	yes	yes	yes	FALSE		3. Overall health record and growth monitoring	no	FALSE	0
0	<6m	1	vaccination	mother	2_did_not_complete_primary_less_tha	housewife	TRUE	mother	card_present				yes	yes	yes	yes			no		no		yes	yes	FALSE		1. To know what vaccines the child has had and which ones are missing	yes	TRUE	0
1	<6m	1	vaccination	mother	2_did_not_complete_primary_less_tha	housewife	TRUE	mother	card_present				yes	yes	yes	yes	no	yes	no	unsure	no	unsure	yes	yes	FALSE			yes	TRUE	0
0	12-15m	2	medical_consultation	mother	1_no_formal_education	housewife	TRUE	parental_concensus	card_present				yes	yes	yes	yes	yes	yes	yes	yes	yes	yes	yes	yes	FALSE		1. To know what vaccines the child has had and which ones are missing	no	FALSE	0
0	6-11m	1	medical_consultation	mother	2_did_not_complete_primary_less_tha	housewife	TRUE	parental_concensus	card_present				yes	yes	yes	yes	yes	yes	yes	yes	yes	yes	yes	yes	FALSE		1. To know what vaccines the child has had and which ones are missing	no	FALSE	0
0	12-15m	2	medical_consultation	mother	3_completed_primary	housewife	TRUE	mother	card_forgotten	not_come_for_vaccination															FALSE		1. To know what vaccines the child has had and which ones are missing	no	FALSE	0
0	<6m	1	medical_consultation	mother	1_no_formal_education	housewife	TRUE	mother	card_present				yes	yes	yes	yes	yes	yes	yes	yes	yes	yes	yes	yes	FALSE		1. To know what vaccines the child has had and which ones are missing	no	FALSE	0
0	6-11m	2	medical_consultation	mother	2_did_not_complete_primary_less_tha	housewife	TRUE	mother	card_present				yes	yes	yes	yes	yes	yes	yes	yes	yes	yes	yes	yes	FALSE		1. To know what vaccines the child has had and which ones are missing	no	FALSE	0
0	6-11m	2	medical_consultation	mother	2_did_not_complete_primary_less_tha	housewife	TRUE	parental_concensus	card_present				yes	yes	yes	yes	yes	yes	yes	yes	yes	yes	yes	yes	FALSE		1. To know what vaccines the child has had and which ones are missing	no	FALSE	0
0	6-11m	1	medical_consultation	mother	3_completed_primary	housewife	TRUE	mother	card_present				yes	yes	yes	yes	yes	yes	yes	yes	yes	yes	yes	yes	FALSE		1. To know what vaccines the child has had and which ones are missing	no	FALSE	0
0	<6m	2	vaccination	mother	2_did_not_complete_primary_less_tha	housewife	TRUE	mother	card_present				yes	yes	yes	yes	yes		yes	yes	yes		yes		FALSE			yes	TRUE	0
0	12-15m	2	medical_consultation	mother	3_completed_primary	self_employed	TRUE	parental_concensus	card_present				yes	yes	yes	yes	yes	yes	yes	yes	yes		yes	yes	FALSE		1. To know what vaccines the child has had and which ones are missing	no		0
0	6-11m	1	routine_visit	mother	5_completed_secondary_school	self_employed	TRUE	mother	card_present				yes	yes	yes	yes	yes	yes	yes	yes	yes		yes		FALSE		1. To know what vaccines the child has had and which ones are missing	yes	TRUE	0
0	<6m	1	routine_visit	mother	3_completed_primary	housewife	TRUE	parental_concensus	card_present				yes	yes	yes	yes	yes		yes		yes		yes		FALSE		6. Don't Know/No Response	yes	TRUE	0
0	<6m	2	vaccination	mother	3_completed_primary	complete_secondary	TRUE	parental_concensus	card_present				yes	yes	yes	yes	yes	yes	yes	yes	yes	unsure	yes	unsure	FALSE		4. Record and remind for return visit dates	yes	TRUE	0
0	16-23m	1	vaccination	mother	2_did_not_complete_primary_less_tha	housewife	TRUE	parental_concensus	card_present				yes	yes	yes	yes	yes	yes	yes	unsure	yes	unsure	yes	unsure	FALSE		3. Overall health record and growth monitoring	yes	TRUE	0
0	<6m	1	vaccination	mother	6_more_than_secondary	employee	TRUE	mother	card_present				yes	yes	yes	yes	yes	yes	yes	yes	yes	unsure	yes	unsure	FALSE		3. Overall health record and growth monitoring	yes	TRUE	0
0	<6m	1	vaccination	mother	6_more_than_secondary	employee	TRUE	mother	card_present				yes	yes	yes	yes	yes	yes	yes	yes	yes	unsure	yes	yes	FALSE			yes	TRUE	0
0	6-11m	2	medical_consultation	mother	6_more_than_secondary	complete_secondary	TRUE	parental_concensus	card_forgotten																FALSE		5. Other (Tx)	no	FALSE	1	1_public
0	<6m	2	medical_consultation	mother	3_completed_primary	housewife	TRUE	father	no_card																FALSE		5. Other (Tx)	yes	FALSE	0
0	6-11m	2	routine_visit	mother	2_did_not_complete_primary_less_tha	3_farming	TRUE	parental_concensus	card_present				yes	yes	yes	yes	yes	yes	yes	yes	yes	unsure	yes	yes	FALSE		1. To know what vaccines the child has had and which ones are missing	yes	FALSE	0
0	<6m	2	other_reason_for_visit	mother		3_farming	TRUE	mother	card_present				yes	yes	yes	yes	yes		yes	yes	yes		yes	yes	FALSE		2. Birth certificate and/or identification / 5. Other (Tx)	yes	TRUE	0
0	<6m	2	other_reason_for_visit	mother	5_completed_secondary_school	employee	TRUE	parental_concensus	card_present				yes	yes	yes	yes	yes		yes	yes	yes		yes	yes	FALSE		2. Birth certificate and/or identification	yes	TRUE	0
0	12-15m	1	vaccination	mother	5_completed_secondary_school	self_employed	TRUE	parental_concensus	card_present																FALSE		1. To know what vaccines the child has had and which ones are missing	yes	TRUE
0	<6m	1	child_hospitalized	mother	3_completed_primary	housewife	TRUE	mother	card_present				yes	yes	yes	yes	yes	yes	yes	yes	yes	yes	yes	yes	FALSE		1. To know what vaccines the child has had and which ones are missing	yes	TRUE	0
0	6-11m	1	medical_consultation	mother	6_more_than_secondary	self_employed	TRUE	parental_concensus	card_present																FALSE		1. To know what vaccines the child has had and which ones are missing	yes	TRUE	0
0	12-15m	2	child_only_accompanying	mother	1_no_formal_education	3_farming	TRUE	mother	card_forgotten																FALSE		1. To know what vaccines the child has had and which ones are missing	no	FALSE	1	1_public
0	UNKNOWN	2	vaccination	mother	6_more_than_secondary	employee	TRUE	mother	card_present				yes	yes	yes	yes	yes	yes	yes	yes	yes	yes	yes	yes	FALSE		1. To know what vaccines the child has had and which ones are missing	yes	TRUE
1	<6m	2	vaccination	mother	2_did_not_complete_primary_less_tha	housewife	TRUE	father	card_present																			yes	TRUE	1	1_public
1	<6m	1	vaccination	mother	1_no_formal_education	3_farming	TRUE	parental_concensus	card_present				yes	yes	yes	yes	yes	yes	yes	yes	yes	yes	yes	yes	FALSE			yes	TRUE	0
0	UNKNOWN	1	vaccination	mother	1_no_formal_education	housewife	TRUE	mother	card_present				yes	yes	yes	yes	yes	yes	yes	yes	yes	yes	yes	yes	FALSE		1. To know what vaccines the child has had and which ones are missing	yes	TRUE	0
0	UNKNOWN	2	child_only_accompanying	mother	5_completed_secondary_school	housewife	TRUE	parental_concensus	card_forgotten																FALSE		1. To know what vaccines the child has had and which ones are missing	no	FALSE	0
0	UNKNOWN	2	vaccination	mother	3_completed_primary	3_farming	TRUE	parental_concensus	card_present				yes	yes	yes	yes	yes	yes	yes	yes	yes	yes	yes	yes	FALSE		1. To know what vaccines the child has had and which ones are missing	yes	TRUE	0
0	<6m	1	vaccination	mother	1_no_formal_education		FALSE	mother	card_present				yes	yes	yes	yes	yes	yes	yes	yes	yes	yes	yes	yes	FALSE		1. To know what vaccines the child has had and which ones are missing	no	FALSE	0
0	UNKNOWN	2	medical_consultation	mother	1_no_formal_education	housewife	TRUE	father	card_present				yes	yes	yes	yes	yes	yes	yes	yes	yes	yes	yes	yes	FALSE		1. To know what vaccines the child has had and which ones are missing	yes	FALSE	0
1	UNKNOWN	2	medical_consultation	mother		complete_secondary	FALSE	mother	card_present				yes	yes	yes	yes	yes	yes	yes	yes	yes	yes	yes	yes	FALSE			yes	FALSE	0
0	UNKNOWN	2	medical_consultation	mother	6_more_than_secondary	employee	TRUE	parental_concensus	card_forgotten																FALSE		1. To know what vaccines the child has had and which ones are missing	no	FALSE	0
0	UNKNOWN	2	child_only_accompanying	mother	2_did_not_complete_primary_less_tha	self_employed	TRUE	parental_concensus	card_forgotten																FALSE		1. To know what vaccines the child has had and which ones are missing	no	FALSE	0
0	UNKNOWN	2	routine_visit	mother	5_completed_secondary_school	self_employed	TRUE	parental_concensus	card_present				yes	yes	yes	yes	yes	yes	yes	yes	yes		yes	yes	TRUE		1. To know what vaccines the child has had and which ones are missing	yes	FALSE	0
0	12-15m	1	child_only_accompanying	mother	6_more_than_secondary	housewife	TRUE	mother	card_forgotten	not_come_for_vaccination															FALSE		1. To know what vaccines the child has had and which ones are missing	no	FALSE	0
0	6-11m	1	routine_visit	mother	3_completed_primary	housewife	TRUE	parental_concensus	card_present				yes	yes	yes	yes	yes	unsure	yes	unsure	yes	unsure	yes	yes	FALSE		6. Don't Know/No Response	yes	FALSE	0
0	<6m	1	child_only_accompanying	mother	3_completed_primary	self_employed	TRUE	parental_concensus	card_forgotten	not_come_for_vaccination															FALSE		1. To know what vaccines the child has had and which ones are missing	no	FALSE	0
0	<6m	1	vaccination		3_completed_primary	complete_secondary	TRUE	other_relatives	card_present				yes	yes	yes	yes	no		no		no		no		FALSE		6. Don't Know/No Response	yes	TRUE	0
0	<6m	2	vaccination	mother	2_did_not_complete_primary_less_tha	housewife	TRUE	other_relatives	card_present				yes	yes	yes	yes	yes	unsure	yes	yes	yes	unsure	yes	yes	FALSE		1. To know what vaccines the child has had and which ones are missing	yes	TRUE	0
0	<6m	1	vaccination	mother	3_completed_primary	housewife	TRUE	parental_concensus	card_present				yes	yes	yes	yes	yes	unsure	yes	yes	yes	unsure	yes	unsure	FALSE		1. To know what vaccines the child has had and which ones are missing	yes	TRUE	0
0	<6m	1	vaccination	mother	3_completed_primary	3_farming	TRUE	parental_concensus	card_present				yes	yes	yes	yes	yes	unsure	yes	yes	yes	unsure	yes	unsure	FALSE		1. To know what vaccines the child has had and which ones are missing	yes	TRUE	1	1_public
0	16-23m	2	vaccination	mother	1_no_formal_education	housewife	TRUE	parental_concensus	card_present				yes	yes	yes	yes	yes	unsure	yes	yes	yes	unsure	yes	unsure	FALSE		1. To know what vaccines the child has had and which ones are missing	yes	TRUE	0
0	6-11m	1	vaccination	mother	6_more_than_secondary	housewife	TRUE	parental_concensus	card_present				yes	yes	yes	yes	yes	yes	yes	yes	yes	unsure	yes	unsure	FALSE		1. To know what vaccines the child has had and which ones are missing	yes	TRUE	0
0	<6m	2	routine_visit	mother	3_completed_primary	housewife	TRUE	parental_concensus	card_present				yes	yes	yes	yes	yes	unsure	yes	yes	yes	unsure	yes	unsure	FALSE		1. To know what vaccines the child has had and which ones are missing	yes	FALSE	0
0	16-23m	1	vaccination	mother	3_completed_primary	complete_secondary	TRUE	other_relatives	card_present				yes	yes	yes	yes	yes	yes	yes	unsure	yes	unsure	yes	unsure			1. To know what vaccines the child has had and which ones are missing	yes	TRUE	0
0	<6m	1	vaccination	mother	3_completed_primary	housewife	TRUE	parental_concensus	card_present				yes	yes	yes	yes	yes	unsure	yes	yes	yes	unsure	yes	unsure	FALSE		1. To know what vaccines the child has had and which ones are missing	yes	TRUE	0
0	12-15m	2	vaccination	mother	5_completed_secondary_school	3_farming	TRUE	parental_concensus	card_present				yes	yes	yes	yes	yes	unsure	yes	yes	yes	unsure	yes	unsure			1. To know what vaccines the child has had and which ones are missing	yes	TRUE	1	1_public
0	6-11m	1	child_only_accompanying	mother	3_completed_primary	housewife	TRUE	father	card_forgotten	didnt_know_importance															FALSE		1. To know what vaccines the child has had and which ones are missing	no	FALSE	1	1_public
0	16-23m	1	medical_consultation		3_completed_primary	housewife	TRUE	parental_concensus	card_present				yes	yes	yes	yes	yes	unsure	yes	yes	yes	unsure	yes	yes	FALSE			no	FALSE	0
0	16-23m	2	medical_consultation	mother	3_completed_primary	housewife	TRUE	mother	card_present				yes	yes	yes	yes	yes	unsure	yes	unsure	yes	unsure	yes	unsure	FALSE		1. To know what vaccines the child has had and which ones are missing	no	FALSE	0
0	6-11m	1	medical_consultation	mother	3_completed_primary	housewife	TRUE	father	card_forgotten	8_other															FALSE		1. To know what vaccines the child has had and which ones are missing	no	FALSE	0
0	12-15m	1	medical_consultation	mother	2_did_not_complete_primary_less_tha	housewife	TRUE	father	card_forgotten	not_come_for_vaccination															FALSE		1. To know what vaccines the child has had and which ones are missing	no	FALSE	1	1_public
0	6-11m	1	medical_consultation	mother	5_completed_secondary_school	housewife	TRUE	mother	card_present				yes	yes	yes	yes	yes	yes	yes	yes	yes	unsure	yes	unsure	FALSE		6. Don't Know/No Response	yes	FALSE	0
0	<6m	2	vaccination	mother	6_more_than_secondary	self_employed	TRUE	mother	card_present				yes	yes	yes	yes	yes	unsure	yes	yes	yes	unsure	yes	unsure	FALSE		1. To know what vaccines the child has had and which ones are missing	yes	TRUE	0
0	16-23m	1	medical_consultation	mother	3_completed_primary	self_employed	TRUE	parental_concensus	card_forgotten	8_other															FALSE		1. To know what vaccines the child has had and which ones are missing	no	FALSE	0
0	16-23m	1	routine_visit	mother	3_completed_primary	self_employed	TRUE	parental_concensus	card_present				yes	yes	yes	yes	yes	yes	yes	yes	yes	unsure	yes	unsure	FALSE		1. To know what vaccines the child has had and which ones are missing	yes	FALSE	0
0	UNKNOWN	2	medical_consultation	father	3_completed_primary	3_farming	TRUE	father	card_forgotten	forgot															FALSE		1. To know what vaccines the child has had and which ones are missing	no	FALSE	1	1_public
0	<6m	2	vaccination	mother	5_completed_secondary_school	housewife	TRUE	mother	card_present																FALSE		1. To know what vaccines the child has had and which ones are missing	yes	TRUE	0
0	6-11m	2	vaccination	mother	5_completed_secondary_school	housewife	TRUE	mother	card_present																FALSE		1. To know what vaccines the child has had and which ones are missing	yes	TRUE	0
0	<6m	1	vaccination	mother	3_completed_primary	housewife	TRUE	mother	card_present				yes	yes	yes	yes	yes	unsure	yes	yes	yes	unsure	yes	yes	TRUE		2. Birth certificate and/or identification	yes	TRUE	0
0	<6m	2	vaccination	mother	5_completed_secondary_school	self_employed	TRUE	mother	card_present																FALSE		3. Overall health record and growth monitoring	yes	TRUE	0
0	6-11m	2	child_only_accompanying	mother	3_completed_primary	self_employed	TRUE	mother	card_forgotten	didnt_know_importance															FALSE		1. To know what vaccines the child has had and which ones are missing	no	FALSE	0
0	16-23m	2	medical_consultation	mother	3_completed_primary	housewife	TRUE	parental_concensus	card_forgotten	didnt_know_importance															FALSE		3. Overall health record and growth monitoring	no	FALSE	1	1_public
0	<6m	2	medical_consultation	mother	6_more_than_secondary	housewife	TRUE	mother	card_present																			yes	FALSE	0
0	<6m	1	medical_consultation	mother	3_completed_primary	3_farming	TRUE	mother	card_present				yes	yes	yes	yes	no		no		no		yes	yes	FALSE			no	FALSE	0
0	<6m	1	vaccination	mother	5_completed_secondary_school	3_farming	TRUE	mother	card_present				yes		yes		yes		no		no		yes		FALSE		1. To know what vaccines the child has had and which ones are missing	yes	TRUE	0
0	6-11m	2	routine_visit	mother	3_completed_primary	housewife	TRUE	mother	card_present																FALSE		1. To know what vaccines the child has had and which ones are missing	no	FALSE	0
0	12-15m	2	routine_visit	mother	3_completed_primary	housewife	TRUE	parental_concensus	card_present				yes		yes		yes		no		no		yes		FALSE	FALSE	1. To know what vaccines the child has had and which ones are missing	no	FALSE	0
0	<6m	1	vaccination	mother	3_completed_primary	3_farming	TRUE	parental_concensus	card_present				yes		yes		yes				no		yes		FALSE		1. To know what vaccines the child has had and which ones are missing	yes	TRUE	0
0	16-23m	2	medical_consultation	mother	2_did_not_complete_primary_less_tha	self_employed	TRUE	mother	card_present				yes	yes	yes	yes	yes	yes	yes	yes	yes	yes	yes	yes	FALSE		1. To know what vaccines the child has had and which ones are missing	yes	FALSE	0
0	6-11m								card_present
0	<6m	2	child_only_accompanying	mother	2_did_not_complete_primary_less_tha	self_employed	TRUE	parental_concensus	card_forgotten	not_come_for_vaccination															FALSE	FALSE	1. To know what vaccines the child has had and which ones are missing	no	FALSE	0
0	12-15m	2	medical_consultation	mother	5_completed_secondary_school	employee	TRUE	parental_concensus	card_forgotten	didnt_know_importance															FALSE		6. Don't Know/No Response	yes	FALSE	0
0	<6m	2	routine_visit	mother	6_more_than_secondary	boss_employer	TRUE	mother	card_present				yes	yes	yes	yes	yes	yes	yes	yes	yes	yes	yes	yes	FALSE		1. To know what vaccines the child has had and which ones are missing	yes	FALSE	0
0	12-15m	2	medical_consultation	mother	2_did_not_complete_primary_less_tha	3_farming	TRUE	mother																	FALSE		6. Don't Know/No Response	yes	FALSE	0
0	12-15m	2	routine_visit	other_relationship	2_did_not_complete_primary_less_tha	employee	TRUE	mother	card_present																			yes	FALSE	0
0	6-11m	2	child_only_accompanying	mother	2_did_not_complete_primary_less_tha	3_farming	TRUE	mother	card_forgotten	didnt_know_importance															FALSE		6. Don't Know/No Response	no	FALSE	0
0	16-23m	2	child_only_accompanying	mother	3_completed_primary	housewife	TRUE	parental_concensus	card_present				yes	yes	yes	yes	yes	yes	yes	yes	yes		yes	yes	FALSE		1. To know what vaccines the child has had and which ones are missing	yes	FALSE	0
0	12-15m	2	medical_consultation	mother	2_did_not_complete_primary_less_tha	housewife	TRUE	parental_concensus	card_present				yes	yes	yes	yes	yes		yes	yes	yes		yes		FALSE		1. To know what vaccines the child has had and which ones are missing	yes	FALSE	0
0	16-23m	2	routine_visit	mother	3_completed_primary	housewife	TRUE	mother	card_present				yes	yes	yes	yes	yes	yes	yes	yes	yes		yes	yes			1. To know what vaccines the child has had and which ones are missing
0	<6m	1	vaccination	mother	2_did_not_complete_primary_less_tha	housewife	TRUE	parental_concensus	card_present				yes	yes	yes	yes	yes		yes	yes	yes		yes	yes	FALSE		1. To know what vaccines the child has had and which ones are missing	yes	TRUE	0
0	<6m	2	child_only_accompanying	mother	2_did_not_complete_primary_less_tha	housewife	TRUE	parental_concensus	card_present																FALSE		1. To know what vaccines the child has had and which ones are missing	yes	FALSE	0
0	6-11m	2	child_only_accompanying	mother	5_completed_secondary_school	housewife	TRUE	parental_concensus	card_present				yes		yes		yes		yes		yes		yes		FALSE		3. Overall health record and growth monitoring / 4. Record and remind for return visit dates	no	FALSE	0
0	<6m	1	child_only_accompanying	mother	3_completed_primary	housewife	TRUE	parental_concensus	card_forgotten	forgot															FALSE		5. Other (Tx)	no	FALSE	0
0	<6m	1	routine_visit	mother	3_completed_primary	self_employed	TRUE	mother	card_present				yes	yes	yes	yes	yes	yes	yes	yes	no		no		FALSE		3. Overall health record and growth monitoring	yes	FALSE	0
0	6-11m	2	medical_consultation	mother	3_completed_primary	housewife	TRUE	parental_concensus	card_present				yes	yes	yes	yes	yes		yes	yes	no		no		FALSE		2. Birth certificate and/or identification / 4. Record and remind for return visit dates / 5. Other (school)	no	FALSE	0
0	6-11m	2	child_only_accompanying	mother	5_completed_secondary_school	housewife	TRUE	parental_concensus	card_forgotten	not_come_for_vaccination															FALSE		1. To know what vaccines the child has had and which ones are missing	no	FALSE	0
0	<6m	1	child_only_accompanying	mother	3_completed_primary	housewife	TRUE	parental_concensus	card_forgotten	not_come_for_vaccination															FALSE		3. Overall health record and growth monitoring	no	FALSE	0
0	16-23m	1	routine_visit	mother	3_completed_primary	housewife	TRUE	parental_concensus	card_present				yes	yes	yes	yes	yes	yes	yes	yes	yes		yes	yes	FALSE		3. Overall health return and growth monitoring / 4. Record and remind for return visit dates	yes	FALSE	0
0	<6m	1	routine_visit	mother	3_completed_primary	self_employed	TRUE	parental_concensus	card_present				yes	yes	yes	yes	yes	yes	yes	yes					FALSE	FALSE	2. Birth certificate and/or identification / 4. Record and remind for return visit dates	no	FALSE	0
0	6-11m	1	child_only_accompanying	mother	3_completed_primary	housewife	TRUE	parental_concensus	card_present				yes	yes	yes	yes	yes	yes	yes	yes			yes		FALSE		1. To know what vaccines the child has had and which ones are missing / 3. Overall health record and growth monitoring	no	FALSE	0
0	6-11m	1	child_only_accompanying	mother	6_more_than_secondary	employee	TRUE	parental_concensus	card_present				yes	yes	yes	yes	yes	yes	yes	yes					FALSE		3. Overall health record and growth monitoring / 4. Record and remind for return visit dates	yes	FALSE	0
0	6-11m	2	child_only_accompanying	mother	5_completed_secondary_school	employee	TRUE	parental_concensus	card_forgotten	not_come_for_vaccination															FALSE		1. To know what vaccines the child has had and which ones are missing	no	FALSE	0
0	12-15m	2	child_only_accompanying	mother	5_completed_secondary_school	housewife	TRUE	parental_concensus	card_forgotten	not_come_for_vaccination																	1. To know what vaccines the child has had and which ones are missing	no	FALSE	0
0	<6m	2	routine_visit	mother	3_completed_primary	housewife	TRUE	parental_concensus	card_present				yes	yes	yes	yes	yes		yes	yes	no		no		FALSE	FALSE	3. Overall health record and growth monitoring / 4. Record and remind for return visit dates	yes	FALSE	0
0	16-23m	1	child_only_accompanying	mother	5_completed_secondary_school	employee	TRUE	mother	card_present				yes	yes	yes	yes	yes	yes	yes	yes	yes		yes	yes	FALSE		3. Overall health record and growth monitoring / 4. Record and remind for return visit dates	no	FALSE	0
0	<6m	1	child_only_accompanying	mother	3_completed_primary	housewife	TRUE	parental_concensus	card_present				yes	yes	yes	yes	yes	yes	yes	yes					FALSE		1. To know what vaccines the child has had and which ones are missing	no	FALSE	0
0	6-11m	2	child_only_accompanying	mother	5_completed_secondary_school	housewife	TRUE	mother	card_forgotten	not_come_for_vaccination															FALSE		3. Overall health record and growth monitoring / 4. Record and remind for return visit dates	no	FALSE	0
0	6-11m	2	vaccination	mother	3_completed_primary	housewife	TRUE	parental_concensus	card_present				yes	yes	yes	yes	yes	yes	yes	yes					FALSE		3. Overall health record and growth monitoring / 4. Record and remind for return visit dates	yes	FALSE	0
0	6-11m	1	child_only_accompanying	mother	6_more_than_secondary	housewife	TRUE	parental_concensus	card_present				yes	yes	yes	yes	yes		yes	yes					FALSE		1. To know what vaccines the child has had and which ones are missing	no	FALSE	0
0	<6m	2	child_only_accompanying	mother	6_more_than_secondary	housewife	TRUE	parental_concensus	card_present				yes	yes	yes	yes	yes	yes	yes	yes					FALSE		3. Overall health record and growth monitoring	no	FALSE	0
0	6-11m	2	child_only_accompanying	mother	5_completed_secondary_school	self_employed	TRUE	mother	card_present				yes	yes	yes	yes	yes	yes	yes	yes					FALSE		4. Record and remind for return visit dates	no	FALSE	0
0	<6m	1	routine_visit	mother	3_completed_primary	employee	TRUE	mother	card_present																		1. To know what vaccines the child has had and which ones are missing	yes	FALSE	0
0	6-11m	2	routine_visit	mother	6_more_than_secondary	housewife	TRUE	parental_concensus	card_present				yes	yes	yes	yes	yes	yes	yes	yes	yes	yes	yes	yes	FALSE		1. To know what vaccines the child has had and which ones are missing	yes	FALSE	0
0	6-11m	1	routine_visit	mother	3_completed_primary	housewife	TRUE	parental_concensus	card_present				yes	yes	yes	yes	yes	yes	yes	yes	yes	yes	yes	yes	FALSE		5. Other (Tx)	yes	FALSE	1	1_public
0	12-15m	1	routine_visit	mother	3_completed_primary	housewife	FALSE	mother	card_present				yes	yes	yes	yes	yes	yes	yes	yes	yes	yes	yes	yes	FALSE		3. Overall health record and growth monitoring	yes	FALSE	0
0	6-11m	1	routine_visit	mother	3_completed_primary	housewife	FALSE	parental_concensus	card_present				yes	yes	yes	yes	yes	yes	yes	yes	yes	yes	yes	yes	FALSE		5. Other (Tx)	yes	FALSE	0
0	16-23m	1	routine_visit	mother	5_completed_secondary_school	self_employed	TRUE	parental_concensus	card_present				yes	yes	yes	yes	yes	yes	yes	yes	yes	yes	yes	yes	FALSE		1. To know what vaccines the child has had and which ones are missing	yes	FALSE	0
0	<6m	1	vaccination	mother	3_completed_primary	3_farming	TRUE	parental_concensus	card_present																FALSE		1. To know what vaccines the child has had and which ones are missing	yes	TRUE	1	1_public
0	6-11m	2	routine_visit	mother	5_completed_secondary_school	housewife			card_present				yes	yes	yes	yes	yes	yes	yes	yes	yes	yes	yes	yes				no	FALSE	0
0	<6m	2		mother	3_completed_primary	housewife	TRUE	mother	card_present																FALSE		1. To know what vaccines the child has had and which ones are missing	no	FALSE	1	1_public
0	16-23m	1		mother	3_completed_primary	housewife	TRUE	parental_concensus	card_present																FALSE		1. To know what vaccines the child has had and which ones are missing	no	FALSE	0
0	<6m	1	vaccination	mother	6_more_than_secondary	employee	TRUE	parental_concensus	card_present																FALSE		1. To know what vaccines the child has had and which ones are missing	yes	TRUE	0
0	6-11m	2	other_reason_for_visit / routine	mother	5_completed_secondary_school	housewife	TRUE	parental_concensus	card_present																FALSE		1. To know what vaccines the child has had and which ones are missing	yes	FALSE	0
0	12-15m	2		mother	3_completed_primary	complete_secondary	TRUE	mother	card_present																FALSE		1. To know what vaccines the child has had and which ones are missing	yes	FALSE	0
0	<6m	1		mother	3_completed_primary	3_farming		mother	card_forgotten	not_come_for_vaccination															FALSE		2. Birth certificate and/or identification	no	FALSE	0
0	16-23m	1	other_reason_for_visit / routine	mother	3_completed_primary	housewife	TRUE	mother	card_forgotten	not_come_for_vaccination															FALSE		1. To know what vaccines the child has had and which ones are missing	no	FALSE	0
0	<6m	1	other_reason_for_visit / routine	mother	3_completed_primary	housewife	TRUE	parental_concensus	card_present																FALSE		1. To know what vaccines the child has had and which ones are missing	no	FALSE	0
0	6-11m	2		mother	5_completed_secondary_school	housewife	TRUE	parental_concensus	card_present																FALSE		1. To know what vaccines the child has had and which ones are missing	no	FALSE	0
0	6-11m	1		mother	3_completed_primary	self_employed	FALSE	mother	card_forgotten	not_come_for_vaccination															FALSE		1. To know what vaccines the child has had and which ones are missing	no	FALSE	0
0	6-11m	1	child_only_accompanying	mother	3_completed_primary	housewife	TRUE	parental_concensus	card_present																FALSE		1. To know what vaccines the child has had and which ones are missing	no	FALSE	0
0	6-11m	1	child_hospitalized	mother	3_completed_primary	employee	FALSE	mother	card_forgotten	at_school_daycare															FALSE		5. Other (School)	no	FALSE	0
0	6-11m	1	routine_visit	mother	1_no_formal_education	housewife	TRUE	parental_concensus	card_present																FALSE		1. To know what vaccines the child has had and which ones are missing	no	FALSE	0
0	12-15m	1		mother	3_completed_primary	housewife	TRUE	parental_concensus	card_present																FALSE		1. To know what vaccines the child has had and which ones are missing	no	FALSE	0
0	<6m	1		mother	3_completed_primary	housewife	TRUE	parental_concensus	card_present																FALSE		1. To know what vaccines the child has had and which ones are missing	yes	FALSE	0
0	6-11m	2		mother	6_more_than_secondary	housewife	TRUE	parental_concensus	card_forgotten	not_come_for_vaccination															FALSE		1. To know what vaccines the child has had and which ones are missing	no	FALSE	0
0	16-23m	2	child_only_accompanying		6_more_than_secondary	self_employed	TRUE		card_present				yes	yes	yes	yes	yes	yes	yes	yes	yes	yes	yes	yes	FALSE		1. To know what vaccines the child has had and which ones are missing	no	FALSE	0
1
0	<6m	2	vaccination	mother	3_completed_primary	housewife	TRUE	parental_concensus	card_present				yes	yes	yes	yes	no	unsure	no		no		no		FALSE		4. Record and remind for return visit dates	yes	TRUE	1	1_public
0	6-11m	2	vaccination	mother	6_more_than_secondary	housewife	TRUE	parental_concensus	card_present				yes	yes	yes	yes	yes	yes	yes	yes	yes	unsure	yes	unsure	FALSE		3. Overall health record and growth monitoring / 4. Record and remind for return visit dates	yes	TRUE	0
0	16-23m	1	medical_consultation	mother	2_did_not_complete_primary_less_tha	housewife	TRUE	mother	card_forgotten	not_come_for_vaccination															FALSE		3. Overall health record and growth monitoring	no	FALSE	0
0	<6m	1	vaccination	mother	3_completed_primary	3_farming	TRUE	mother	card_present				yes	yes	yes	yes	yes	unsure	yes	yes	yes	unsure	yes	unsure	FALSE		6. Don't Know/No Response	yes	TRUE	1	1_public
0	<6m	2	child_only_accompanying	mother	5_completed_secondary_school	self_employed	TRUE	parental_concensus	card_present																			no	FALSE	0
0	6-11m	1	routine_visit		5_completed_secondary_school	employee	TRUE	parental_concensus	card_present				yes	yes	yes	yes	yes	yes	yes	yes	yes	yes			FALSE	TRUE	1. To know what vaccines the child has had and which ones are missing	yes	FALSE	0
0	6-11m	2	child_only_accompanying		3_completed_primary	self_employed	TRUE	parental_concensus	card_present				yes		yes		yes		yes		yes		yes		FALSE		1. To know what vaccines the child has had and which ones are missing	yes	TRUE	0
0	6-11m	2	medical_consultation	mother	2_did_not_complete_primary_less_tha	housewife	TRUE	mother	card_forgotten	didnt_know_importance															TRUE	TRUE	1. To know what vaccines the child has had and which ones are missing	yes	FALSE	0
0	6-11m	2	medical_consultation	mother	3_completed_primary	housewife	TRUE	parental_concensus	card_present				yes		yes		yes		yes		no		yes		FALSE		1. To know what vaccines the child has had and which ones are missing	yes		0
0	12-15m	2	child_only_accompanying	other_relationship	1_no_formal_education	employee	TRUE	father	card_present				yes	yes	yes	yes	yes	yes	yes	yes			yes		FALSE		1. To know what vaccines the child has had and which ones are missing	yes	TRUE	0
0	6-11m	2	vaccination	mother	3_completed_primary	housewife	TRUE	parental_concensus	card_present																FALSE		3. Overall health record and growth monitoring	no	FALSE	0
